# Supplementary material for: Impact of anticancer therapy on the quality of life of Sudanese patients with breast cancer at Khartoum oncology hospital
Source: BMC Womens Health. 2022 Nov 14;22:448. doi: 10.1186/s12905-022-02041-0 (PMC9660109; doi:10.1186/s12905-022-02041-0)
Supplement: Supplementary file 1 — Additional file 1. [file 12905_2022_2041_MOESM1_ESM.xlsx]

## Sheet: Data 1
Trouble doing strenuous activities	Trouble taking a long walk?	Trouble taking a short walk?	Need to stay in bed or a chair	Need help with eating, dressing, washing yourself	Limited in doing either your work or other daily activities	Limited in pursuing your hobbies	Feel tense	Feel worry	Feel irritable	Feel depressed	Had difficulty in concentrating on things	Had difficulty remembering things	Physical condition or medical treatment interfered with your family life	Physical condition or medical treatment interfered with your social activities	Were you short of breath	Had trouble sleeping	Did you need to rest?	Were you tired?	Have you felt weak?	Have you lacked appetite?	Felt nauseated	Have you vomited?	Have you been constipated?	Have you had diarrhea?	Have you had pain?	Did pain interfere with your daily activities?	Financial difficulties	Rate your overall health during the past week?	Rate your overall quality of life during the past week?	Did you have a dry mouth?	Did food and drink taste different than usual?	Were your eyes painful, irritated or watery?	Have you lost any hair?	Did you feel ill or unwell?	Did you have hot flushes?	Did you have headaches?	Were you upset by the loss of your hair?	Have you felt physically less attractive as a result of your disease or treatment?	Have you been feeling less feminine as a result of your disease or treatment?	Did you find it difficult to look at yourself naked?	Have you been dissatisfied with your body?	Were you worried about your health in the future?	Did you have any pain in your arm or shoulder?	Did you have a swollen arm or hand?	Was it difficult to raise your arm or to move it sideways?	Have you had any pain in your affected breast?	Was the area of your affected breast swollen?	Was the area of your affected breast oversensitive?	Have you had skin problems on your affected breast?
Very much	Not at all	Not at all	Not at all	Not at all	Very much	Quite a bit	A little	A little	A little	Not at all	Very much	Not at all	A little	Very much	Not at all	Very much	Not at all	Not at all	Not at all	Not at all	Quite a bit	Very much	Not at all	Not at all	Not at all	Not at all	Very much	1	1	Not at all	A little	Quite a bit	Very much	Very much		Not at all	Quite a bit	A little	A little	A little	A little	Very much	Not at all	Not at all	Not at all	Not at all	Not at all	Not at all	Not at all
Quite a bit	Not at all	Not at all	Not at all	Not at all	Not at all	Not at all	Not at all	Not at all	Not at all	Not at all	Not at all	Not at all	Not at all	Very much	Not at all	Quite a bit	A little	A little	Not at all	Quite a bit	Quite a bit	Quite a bit	Very much	Not at all	Quite a bit	Not at all	Not at all	7	6	A little	Not at all	Not at all	Very much	A little	Very much	Very much	Quite a bit	Quite a bit	Very much	Very much	Very much	Very much	Not at all	Not at all	Not at all	Not at all	Not at all	Not at all	Very much
Not at all	Not at all	Not at all	Not at all	Not at all	Very much	Quite a bit	Not at all	Not at all	Not at all	Not at all	Not at all	Not at all	Quite a bit	Quite a bit	Not at all	Very much	Quite a bit	Very much	Not at all	Not at all	Very much	Quite a bit	Not at all	Not at all	Very much	Quite a bit	Very much	3	3	Not at all	A little	Not at all	Very much	Quite a bit	Not at all	Not at all	Quite a bit	Quite a bit	Quite a bit	Quite a bit	Quite a bit	Quite a bit	Quite a bit	Not at all	Not at all	Not at all	Not at all	Not at all	Not at all
Not at all	Not at all	Not at all	Not at all	Not at all	Not at all	Not at all	Not at all	Not at all	Not at all	Not at all	Not at all	Not at all	Not at all	Not at all	Not at all	Not at all	Not at all	Not at all	Not at all	Not at all	Not at all	Not at all	Not at all	Not at all	Not at all	Not at all	Very much	5	5	Very much	Very much	A little	Very much	Not at all	Quite a bit	A little	Not at all	Very much	Very much	Very much	Very much	Very much	Not at all	Not at all	Not at all	Not at all	Not at all	Not at all	Not at all
Not at all	Quite a bit	Not at all	Quite a bit	Not at all	Quite a bit	A little	Quite a bit	Quite a bit	Very much	Very much	Very much	Very much	Not at all	A little	Very much	Not at all	Not at all	A little	Not at all	Not at all	Quite a bit	A little	Not at all	Not at all	Quite a bit	A little	Very much	2	2	Quite a bit	Not at all	Not at all	Very much	Quite a bit	Not at all	Quite a bit	Very much	Not at all	Not at all	Not at all	Not at all	Very much	Quite a bit	Quite a bit	A little	Quite a bit	Not at all	Not at all	Not at all
Very much	A little	Not at all	Not at all	Not at all	Not at all	Not at all	Not at all	Not at all	Not at all	Not at all	Not at all	Not at all	Not at all	Very much	Quite a bit	Very much	A little	A little	Not at all	A little	A little	Not at all	Not at all	Not at all	Not at all	Not at all	Not at all	5	5	A little	Quite a bit	Not at all	Very much	Not at all	Not at all	A little	Quite a bit	Quite a bit	Very much	Very much	Very much	Quite a bit	Not at all	A little	Quite a bit	A little	A little	Not at all	Not at all
Not at all	Not at all	Not at all	Not at all	Not at all	Very much	Quite a bit	Not at all	Not at all	Not at all	Not at all	Not at all	Not at all	Not at all	Not at all	Not at all	Not at all	Quite a bit	Not at all	Not at all	Not at all	Very much	Quite a bit	Not at all	Quite a bit	Very much	A little	Quite a bit	3	2	Very much	Very much	Very much	Very much	Quite a bit	Very much	A little	Very much	A little	A little	Very much	Very much	Very much	Very much	Not at all	Quite a bit	Very much	Not at all	Very much	Not at all
Not at all	Not at all	Not at all	Not at all	Not at all	Very much	Not at all	Not at all	A little	Not at all	Not at all	Not at all	Not at all	Not at all	Not at all	A little	Quite a bit	Quite a bit	Quite a bit	Not at all	Not at all	A little	Not at all	Not at all	A little	Very much	Not at all	Not at all	4	4	A little	Not at all	Quite a bit	Very much	A little	Not at all	Quite a bit	A little	Very much	Very much	Very much	Very much	Very much	Not at all	Not at all	Not at all	Not at all	Not at all	Not at all	Not at all
Quite a bit	Not at all	Not at all	Not at all	Not at all	Not at all	Not at all	A little	A little	A little	Quite a bit	Not at all	Not at all	Not at all	Very much	Not at all	Very much	Not at all	Not at all	Not at all	Not at all	Not at all	Not at all	Quite a bit	Not at all	Not at all	Not at all	Not at all	5	5	A little	Not at all	Not at all	Very much	A little	Not at all	A little	Very much	Very much	Very much	Very much	Very much	Very much	Not at all	Not at all	Not at all	Not at all	Not at all	Not at all	Not at all
Not at all	Very much	Not at all	Not at all	Not at all	Not at all	Not at all	Not at all	Not at all	Not at all	Not at all	Not at all	Not at all	Not at all	Very much	Not at all	Not at all	Not at all	A little	Very much	Very much	Very much	Not at all	A little	Not at all	Not at all	A little	Very much	5	4	Very much	Not at all	Not at all	Very much	Not at all	Not at all	Not at all	A little	Quite a bit	Very much	Very much	Very much	Not at all	Not at all	Not at all	Not at all	Not at all	Not at all	Not at all	Not at all
Not at all	Not at all	Not at all	Not at all	Not at all	Quite a bit	A little	Not at all	Not at all	Not at all	Not at all	Not at all	Not at all	Not at all	Not at all	Not at all	Not at all	A little	A little	A little	Not at all	Quite a bit	Quite a bit	Not at all	Quite a bit	Not at all	Not at all	Not at all	4	4	A little	Very much	Not at all	Very much	A little	Quite a bit	A little	Very much	Quite a bit	Quite a bit	Very much	Very much	Not at all	Not at all	A little	Not at all	Not at all	A little	Quite a bit	Very much
Very much	Very much	Very much	Very much	Not at all	Very much	Very much	Very much	Very much	Very much	Very much	Not at all	Not at all	Quite a bit	Very much	Quite a bit	Very much	Quite a bit	Very much	Very much	Very much	Very much	Very much	Not at all	Very much	Quite a bit	Very much	Very much	1	1	Very much	Very much	Very much	Very much	Very much	Very much	Very much	Very much	Very much	Very much	Very much	Very much	Quite a bit	Quite a bit	Not at all	Not at all	Quite a bit	Very much	Very much	Very much
Very much	Very much	Not at all	Not at all	Not at all	Not at all	Not at all	Not at all	Not at all	Not at all	Not at all	Not at all	Not at all	Not at all	Not at all	Not at all	A little	A little	A little	A little	A little	Not at all	Not at all	Not at all	Not at all	Not at all	Not at all	Very much	3	3	Not at all	Not at all	Not at all	Very much	Very much	Not at all	Not at all	Quite a bit	Quite a bit	Quite a bit	Very much	Very much	Very much	A little	Not at all	A little	Not at all	A little	Not at all	Very much
Very much	Very much	Not at all	A little	Not at all	A little	Not at all	Not at all	Not at all	Not at all	Not at all	Not at all	Not at all	Not at all	Not at all	Not at all	Not at all	Not at all	Not at all	Not at all	A little	Not at all	Not at all	Not at all	Quite a bit	Not at all	Not at all	Quite a bit	5	4	A little	Not at all	Not at all	Very much	Not at all	Not at all	Not at all	Very much	Not at all	Not at all	Quite a bit	Not at all	Very much	Not at all	Not at all	Not at all	Not at all	Not at all	Not at all	A little
Not at all	Very much	Not at all	Very much	Not at all	Very much	Not at all	Very much	Very much	Very much	Very much	Very much	Quite a bit	Not at all	Quite a bit	Quite a bit	Very much	Very much	Quite a bit	Very much	Very much	Not at all	Not at all	Very much	Not at all	Very much	A little	Very much	3	3	Very much	Very much	Not at all	Very much	Not at all	Not at all	Not at all	Quite a bit	Not at all	Not at all	Not at all	Not at all	Not at all	Not at all	Not at all	Not at all	Quite a bit	Not at all	Not at all	Quite a bit
Very much	Quite a bit	Not at all	A little	Not at all	Quite a bit	Quite a bit	Very much	Very much	Very much	Very much	Not at all	Not at all	Very much	Very much	Not at all	Very much	Quite a bit	Quite a bit	Quite a bit	Quite a bit	Very much	A little	Not at all	Quite a bit	Very much	Quite a bit	Very much	1	1	A little	Quite a bit	A little	Very much	Quite a bit	Not at all	Not at all	Very much	Not at all	Not at all	Not at all	Not at all	A little	A little	Not at all	Not at all	Not at all	Not at all	Not at all	Quite a bit
A little	Not at all	Not at all	Not at all	Not at all	Not at all	A little	Not at all	Not at all	Not at all	Not at all	Not at all	Not at all	Quite a bit	Very much	Not at all	A little	A little	A little	A little	A little	Quite a bit	Not at all	Not at all	Very much	A little	A little	Very much	5	5	Very much	A little	Not at all	Very much	Quite a bit	Not at all	A little	Very much	Very much	Very much	Very much	Very much	A little	Not at all	A little	Not at all	Not at all	Not at all	Not at all	Quite a bit
Very much	Very much	A little	A little	Not at all	A little	A little	A little	Not at all	Not at all	Not at all	Not at all	Not at all	A little	Very much	Not at all	Very much	Quite a bit	Quite a bit	Very much	Quite a bit	Quite a bit	A little	Very much	Not at all	A little	A little	Not at all	5	5	Quite a bit	Quite a bit	Not at all	Very much	Quite a bit	Not at all	Not at all	Very much	Not at all	A little	A little	Not at all	Very much	Not at all	A little	Very much	Not at all	A little	Not at all	Quite a bit
Quite a bit	A little	Not at all	Quite a bit	Quite a bit	Very much	Very much	Very much	Very much	Very much	Very much	Quite a bit	Not at all	Not at all	Quite a bit	Quite a bit	Quite a bit	Very much	Quite a bit	Not at all	Very much	Very much	A little	Not at all	Very much	Quite a bit	Very much	Very much	1	1	Very much	Very much	Not at all	Very much	Very much	Quite a bit	A little	Quite a bit	A little	A little	A little	Very much	Very much	A little	Not at all	Not at all	Quite a bit	Not at all	Not at all	Not at all
Very much	Very much	Very much	Quite a bit	Not at all	Very much	Very much	Very much	Very much	Very much	Quite a bit	Not at all	Very much	Very much	Very much	Not at all	Very much	Very much	Very much	Very much	Very much	Very much	Very much	Very much	Not at all	Very much	Very much	Very much	3	3	Very much	Not at all	Quite a bit	Very much	Very much	A little	Very much	Quite a bit	Not at all	Not at all	Not at all	Not at all	A little	A little	Quite a bit	Not at all	Not at all	Not at all	Quite a bit	Not at all
Not at all	Very much	Not at all	Not at all	Very much	Not at all	Not at all	Not at all	Not at all	Not at all	Not at all	Quite a bit	Quite a bit	Very much	Very much	Not at all	Quite a bit	A little	Not at all	Not at all	Very much	Very much	Very much	Not at all	Quite a bit	Very much	Not at all	Quite a bit	6	6	Very much	Very much	Very much	Very much	Quite a bit	Not at all	Very much	Not at all	Not at all	A little	Not at all	Very much	Very much	Quite a bit	Not at all	Very much	Very much	Not at all	Very much	Not at all
Quite a bit	Very much	Not at all	A little	Not at all	Quite a bit	Quite a bit	Very much	Very much	Very much	Quite a bit	Not at all	Not at all	Very much	Very much	Not at all	Very much	Very much	Very much	Very much	Not at all	Not at all	Not at all	Not at all	A little	Not at all	A little	Very much	3	3	Quite a bit	Not at all	Quite a bit	Very much	Very much	Quite a bit	Not at all	Very much	Not at all	Not at all	A little	Not at all	Quite a bit	A little	A little	Not at all	A little	A little	Not at all	Not at all
Quite a bit	Not at all	Not at all	Not at all	Not at all	Quite a bit	Quite a bit	A little	A little	A little	Quite a bit	Not at all	Not at all	Not at all	Quite a bit	Not at all	Not at all	A little	A little	Not at all	Not at all	Very much	A little	Not at all	Quite a bit	Not at all	Not at all	Very much	6	6	Not at all	Not at all	Not at all	Very much	A little	Not at all	A little	Not at all	Very much	Very much	Very much	Very much	Very much	Not at all	Not at all	Not at all	A little	Not at all	Not at all	Not at all
Not at all	Very much	Not at all	A little	Not at all	Very much	Very much	Not at all	Not at all	Not at all	Not at all	Not at all	Not at all	Not at all	Quite a bit	Not at all	Not at all	Quite a bit	Quite a bit	Not at all	Quite a bit	Very much	Very much	Not at all	Quite a bit	Not at all	Quite a bit	Not at all	4	4	A little	Very much	Not at all	Very much	Very much	Not at all	A little	A little	Not at all	Not at all	A little	Very much	Not at all	Not at all	Not at all	Not at all	Not at all	Not at all	A little	Not at all
Very much	Not at all	Not at all	Quite a bit	Not at all	Not at all	Not at all	Not at all	Not at all	Not at all	Not at all	Not at all	Not at all	Very much	A little	Not at all	Not at all	Not at all	Not at all	A little	Not at all	Not at all	Not at all	Very much	A little	Not at all	Not at all	Very much	4	3	Not at all	Not at all	Not at all	Very much	Not at all	Very much	Not at all	Very much	Very much	A little	Not at all	Not at all	Not at all	Quite a bit	Not at all	Not at all	Not at all	Not at all	Not at all	Not at all
Very much	Quite a bit	Not at all	A little	Very much	Not at all	Not at all	Quite a bit	Not at all	Not at all	A little	Quite a bit	Not at all	A little	Quite a bit	Not at all	Very much	Not at all	Quite a bit	A little	Very much	Very much	Not at all	Not at all	Very much	Quite a bit	A little	Not at all	6	6	Very much	Very much	Very much	Very much	Not at all	Not at all	Very much	Not at all	Not at all	Not at all	Not at all	A little	Very much	Very much	Very much	Not at all	Quite a bit	Not at all	Very much	Very much
Not at all	Not at all	Not at all	Quite a bit	Not at all	Quite a bit	Quite a bit	Not at all	Not at all	Not at all	Not at all	A little	Very much	Very much	Very much	Not at all	A little	Not at all	Quite a bit	Very much	Not at all	Quite a bit	Very much	Very much	Not at all	Not at all	Quite a bit	Not at all	5	5	Very much	Not at all	Not at all	Very much	Quite a bit	Not at all	Quite a bit	A little	Very much	Very much	Very much	Very much	Very much	Not at all	Not at all	Quite a bit	A little	A little	Not at all	Not at all
Very much	Quite a bit	A little	Quite a bit	Very much	Very much	Very much	Very much	Very much	Very much	Quite a bit	Not at all	Not at all	A little	Very much	A little	Very much	Very much	Quite a bit	Very much	Quite a bit	Very much	Not at all	Not at all	Very much	Not at all	Very much	Quite a bit	4	4	Very much	Quite a bit	Not at all	Very much	Quite a bit	Quite a bit	Quite a bit	A little	Very much	Very much	Very much	Very much	Very much	Not at all	Not at all	Not at all	A little	A little	Not at all	Very much
Very much	Not at all	Not at all	Not at all	Not at all	Very much	Very much	Quite a bit	Very much	Quite a bit	Very much	A little	Not at all	Not at all	Very much	Not at all	Quite a bit	Quite a bit	A little	Quite a bit	Quite a bit	A little	Very much	Not at all	Quite a bit	Quite a bit	Quite a bit	Very much	1	1	Very much	Very much	A little	Very much	Very much	Not at all	Very much	Quite a bit	Very much	Very much	Very much	Very much	Very much	Not at all	Not at all	Not at all	Not at all	Quite a bit	Not at all	Very much
Quite a bit	Not at all	Not at all	A little	Not at all	Not at all	Not at all	Not at all	Not at all	Not at all	Not at all	Not at all	Not at all	A little	Very much	A little	Quite a bit	Quite a bit	Not at all	Not at all	Quite a bit	Quite a bit	Quite a bit	Not at all	Not at all	A little	Not at all	Quite a bit	7	7	Very much	Quite a bit	Not at all	Very much	Quite a bit	Quite a bit	A little	Quite a bit	Not at all	A little	A little	Quite a bit	Very much	A little	Quite a bit	Not at all	Quite a bit	Quite a bit	Very much	Very much
Very much	Not at all	Not at all	Very much	Not at all	Not at all	Not at all	Not at all	Not at all	Not at all	Not at all	Not at all	Not at all	Not at all	Not at all	Not at all	Very much	Not at all	Not at all	Not at all	Not at all	Quite a bit	Quite a bit	Not at all	Quite a bit	Not at all	Not at all	Not at all	4	4	Not at all	Quite a bit	Not at all	Very much	Quite a bit	Not at all	Not at all	Quite a bit	Very much	Very much	Very much	Very much	Very much	A little	A little	Not at all	Very much	A little	Not at all	Not at all
Very much	Very much	Quite a bit	Quite a bit	Quite a bit	Very much	Very much	Very much	Very much	Very much	Very much	Quite a bit	Not at all	Very much	Very much	Quite a bit	Very much	Very much	Very much	Very much	Very much	Very much	Very much	Not at all	Very much	Very much	Quite a bit	Very much	2	1	Quite a bit	Very much	Not at all	Very much	Very much	Very much	Very much	Very much	Not at all	Not at all	Not at all	Not at all	Very much	A little	Not at all	A little	Not at all	Not at all	A little	Very much
A little	Very much	A little	Not at all	Not at all	Quite a bit	Very much	Very much	Very much	Very much	Very much	Not at all	Not at all	Very much	Very much	Not at all	Very much	Very much	Very much	Very much	Very much	Very much	Very much	Not at all	Very much	Very much	Very much	Very much	1	1	Quite a bit	Quite a bit	A little	Very much	Very much	Not at all	Very much	Very much	Not at all	Not at all	Not at all	Not at all	Not at all	Not at all	Not at all	Not at all	Not at all	Not at all	Not at all	Very much
Very much	Very much	Not at all	A little	A little	Quite a bit	Very much	Very much	Very much	Very much	Very much	Very much	Not at all	Quite a bit	Very much	Quite a bit	Very much	Very much	Very much	Very much	Very much	Very much	Quite a bit	Very much	Not at all	Very much	Very much	Very much	1	1	Very much	Very much	A little	Very much	Very much	Very much	Very much	Very much	Not at all	Not at all	Not at all	Not at all	A little	Not at all	A little	Quite a bit	Not at all	Not at all	Not at all	Not at all
Very much	Quite a bit	Not at all	Not at all	Not at all	Quite a bit	Quite a bit	Quite a bit	Quite a bit	Quite a bit	Quite a bit	A little	Not at all	Quite a bit	Very much	Not at all	Very much	Quite a bit	Quite a bit	Quite a bit	Very much	Very much	Very much	Not at all	Very much	Very much	A little	Very much	3	3	Quite a bit	Quite a bit	Quite a bit	Very much	Quite a bit	Not at all	Not at all	Very much	Very much	Very much	Very much	Very much	Very much	Not at all	Not at all	Not at all	Not at all	A little	A little	Very much
A little	A little	Not at all	Not at all	Not at all	Very much	Very much	Very much	Very much	Very much	Very much	A little	Not at all	Quite a bit	Very much	Not at all	Very much	Very much	Quite a bit	Very much	Quite a bit	Very much	A little	Not at all	Quite a bit	Very much	Quite a bit	Very much	1	1	Very much	Quite a bit	Not at all	Very much	Very much	Quite a bit	Quite a bit	Very much	Not at all	Not at all	Not at all	Not at all	Quite a bit	Not at all	A little	Quite a bit	Not at all	A little	Not at all	Very much
Not at all	Quite a bit	A little	Very much	Not at all	Not at all	Not at all	Quite a bit	Quite a bit	Quite a bit	A little	Not at all	Quite a bit	Not at all	Not at all	Not at all	Very much	Not at all	Very much	A little	Not at all	Very much	Not at all	Not at all	Very much	Quite a bit	Quite a bit	Very much	3	3	Quite a bit	Quite a bit	Not at all	Quite a bit	A little	Not at all	Very much	Quite a bit	Not at all	Not at all	Not at all	Not at all	Very much	A little	A little	A little	Not at all	Not at all	Not at all	Not at all
Very much	Very much	Quite a bit	Very much	Very much	Very much	Very much	Very much	Very much	Very much	Very much	Very much	Quite a bit	Quite a bit	Very much	Very much	Quite a bit	Very much	Very much	Very much	Very much	Very much	Very much	Not at all	Very much	Very much	Very much	Not at all	1	1	Quite a bit	Very much	A little	Very much	Very much	Not at all	Very much	Very much	Not at all	Not at all	A little	Not at all	Not at all	Quite a bit	Not at all	Quite a bit	A little	Not at all	Quite a bit	Very much
Very much	Very much	A little	Quite a bit	Very much	A little	A little	Very much	Very much	Very much	Very much	Not at all	Not at all	A little	Quite a bit	Not at all	Very much	A little	Very much	Very much	Very much	Quite a bit	Very much	A little	Not at all	Not at all	Quite a bit	Very much	4	4	Not at all	Quite a bit	Not at all	Very much	Quite a bit	Not at all	Very much	Very much	Not at all	Not at all	Not at all	Not at all	A little	Not at all	Not at all	Very much	Not at all	Not at all	A little	Very much
Very much	Quite a bit	Not at all	Not at all	Not at all	Very much	Very much	Very much	Very much	Very much	Very much	Not at all	Not at all	Not at all	Very much	Very much	Very much	Quite a bit	Quite a bit	Not at all	Very much	Very much	Not at all	Not at all	Not at all	Not at all	Quite a bit	Not at all	4	4	Not at all	Not at all	Not at all	Very much	Quite a bit	Not at all	Not at all	Very much	Not at all	Not at all	Not at all	Not at all	Not at all	Not at all	Not at all	A little	A little	A little	Very much	Not at all
Not at all	Very much	Not at all	Not at all	Not at all	Very much	Quite a bit	Very much	Very much	Very much	Very much	A little	Not at all	Very much	Very much	Not at all	Not at all	Very much	A little	A little	A little	A little	A little	Not at all	A little	Very much	A little	Very much	4	4	Not at all	Not at all	Not at all	Very much	Very much	Not at all	Very much	Quite a bit	Quite a bit	Very much	Very much	Very much	Quite a bit	A little	Not at all	Not at all	Very much	Very much	Very much	Not at all
Very much	Quite a bit	Quite a bit	Very much	Not at all	Very much	Very much	Quite a bit	Quite a bit	Quite a bit	Very much	A little	Not at all	A little	Quite a bit	Not at all	Very much	Very much	Quite a bit	Very much	Quite a bit	Very much	Not at all	Very much	Not at all	Very much	Quite a bit	Very much	3	3	Very much	Very much	Not at all	Very much	Very much	Quite a bit	Not at all	Very much	Not at all	Not at all	Not at all	Quite a bit	Very much	A little	Not at all	Not at all	A little	Not at all	A little	Not at all
Very much	A little	Not at all	Not at all	Not at all	A little	Not at all	Not at all	Very much	Not at all	Very much	Not at all	Not at all	Not at all	Very much	Not at all	Very much	Not at all	Not at all	Not at all	Not at all	Very much	Not at all	Not at all	Very much	Not at all	Not at all	Not at all	5	5	Very much	Very much	A little	Very much	Not at all	Very much	Quite a bit	Quite a bit	Not at all	Not at all	Not at all	A little	Very much	A little	A little	Not at all	Not at all	Not at all	Very much	Very much
Very much	Not at all	Not at all	Not at all	Very much	Very much	Very much	Very much	Very much	Very much	Very much	Not at all	Not at all	A little	Quite a bit	Not at all	Very much	Very much	Quite a bit	Very much	Not at all	Not at all	A little	Quite a bit	Not at all	Very much	Quite a bit	Very much	2	1	Very much	Quite a bit	A little	Very much	Very much	Very much	A little	Quite a bit	A little	Not at all	Not at all	Not at all	A little	Not at all	Quite a bit	Not at all	Very much	Quite a bit	Not at all	Very much
A little	Not at all	Not at all	Not at all	Not at all	Not at all	Not at all	A little	A little	A little	A little	Not at all	Not at all	A little	A little	Not at all	Quite a bit	Not at all	A little	Not at all	Quite a bit	Very much	A little	Not at all	Not at all	Not at all	A little	Not at all	4	4	Very much	Not at all	A little	Very much	A little	Very much	A little	Quite a bit	A little	Not at all	A little	Quite a bit	Very much	Not at all	Not at all	A little	A little	A little	A little	Not at all
Quite a bit	Not at all	Not at all	A little	Not at all	Very much	Quite a bit	Not at all	Not at all	Not at all	Not at all	Not at all	Not at all	Not at all	Very much	Not at all	Not at all	Very much	Very much	Quite a bit	Very much	Very much	Quite a bit	Not at all	Very much	Quite a bit	Quite a bit	Very much	4	4	Very much	Quite a bit	Not at all	Very much	Quite a bit	Not at all	A little	Very much	Very much	A little	A little	Quite a bit	Very much	Not at all	Not at all	Not at all	Quite a bit	Not at all	Not at all	Not at all
Very much	Very much	Very much	A little	Not at all	Very much	Very much	Very much	Very much	Very much	Very much	Not at all	Very much	A little	Very much	Quite a bit	Very much	Very much	Very much	Very much	Very much	Very much	A little	Not at all	Quite a bit	Very much	A little	Very much	1	1	Very much	Very much	Very much	Very much	Quite a bit	Very much	Quite a bit	Quite a bit	Quite a bit	Very much	Very much	Very much	Very much	A little	Not at all	Not at all	Not at all	Not at all	Very much	Not at all
Not at all	Very much	Very much	Very much	A little	Quite a bit	Very much	Not at all	Not at all	Not at all	Quite a bit	Not at all	Not at all	Not at all	Very much	Not at all	Very much	Very much	Quite a bit	Not at all	Not at all	Very much	A little	Not at all	Not at all	Not at all	A little	Quite a bit	5	4	Not at all	Not at all	Not at all	Not at all	Very much	Quite a bit	Quite a bit		Not at all	A little	Not at all	Not at all	Not at all	Not at all	Not at all	Not at all	Not at all	A little	Not at all	Very much
Very much	Very much	Very much	Very much	Not at all	Very much	Very much	A little	A little	Not at all	Not at all	Very much	Not at all	Not at all	Quite a bit	Not at all	Very much	Very much	Very much	Very much	Very much	Very much	Not at all	Not at all	Not at all	A little	Very much	Very much	4	4	Very much	Very much	Not at all	Very much	Very much	Not at all	Very much	Very much	Not at all	A little	A little	A little	A little	A little	Quite a bit	A little	Quite a bit	Not at all	Quite a bit	Not at all
Very much	Very much	Not at all	Quite a bit	Quite a bit	Very much	Very much	Not at all	Not at all	Not at all	Not at all	Not at all	Not at all	Quite a bit	Very much	A little	Quite a bit	Quite a bit	A little	Not at all	Not at all	Quite a bit	Not at all	Quite a bit	Quite a bit	Very much	A little	Very much	4	4	Quite a bit	A little	Very much	Very much	Quite a bit	Very much	Not at all	Quite a bit	A little	Quite a bit	A little	Not at all	Very much	A little	Not at all	Not at all	Very much	Not at all	Quite a bit	Very much
Very much	Quite a bit	Not at all	Quite a bit	Not at all	Very much	Very much	A little	A little	A little	A little	Quite a bit	Not at all	Very much	Very much	Not at all	Not at all	Very much	Very much	Not at all	Not at all	Not at all	Not at all	Not at all	Very much	Very much	Quite a bit	Very much	4	4	Not at all	Not at all	Very much	Very much	Quite a bit	Not at all	Not at all	Quite a bit	A little	A little	Quite a bit	A little	Not at all	Very much	Not at all	Very much	Very much	Not at all	Quite a bit	Quite a bit
Not at all	Very much	Not at all	Not at all	Not at all	Quite a bit	Quite a bit	Quite a bit	Quite a bit	Quite a bit	Quite a bit	Quite a bit	Not at all	Very much	Very much	Not at all	Very much	Not at all	A little	Very much	Very much	Quite a bit	A little	Not at all	Quite a bit	Quite a bit	Not at all	Very much	3	2	Very much	Very much	Not at all	Very much	A little	Not at all	A little	Very much	Very much	Very much	Very much	Very much	Very much	A little	A little	Not at all	Not at all	Not at all	Quite a bit	Very much
Quite a bit	Very much	Not at all	Not at all	Not at all	Very much	Very much	Very much	Very much	Very much	Very much	Not at all	Not at all	Not at all	Not at all	Not at all	A little	Quite a bit	A little	Quite a bit	A little	Not at all	Not at all	Not at all	Very much	Quite a bit	A little	Quite a bit	1	1	Very much	Very much	Not at all	Very much	Quite a bit	Very much	Not at all	Quite a bit	Quite a bit	Quite a bit	Quite a bit	Quite a bit	Very much	Very much	Very much	Very much	Very much	Very much	Very much	Very much
A little	Not at all	Not at all	A little	Not at all	A little	A little	Not at all	A little	A little	A little	Not at all	Not at all	A little	Quite a bit	Not at all	Quite a bit	Quite a bit	A little	A little	Quite a bit	A little	Not at all	Not at all	Quite a bit	A little	A little	Very much	3	4	Quite a bit	A little	Quite a bit	A little	Not at all	A little	A little	Not at all	Very much	Very much	Very much	Very much	A little	Not at all	Not at all	Not at all	Not at all	Quite a bit	A little	Quite a bit
Very much	Very much	Very much	Very much	Very much	Very much	Very much	Quite a bit	Quite a bit	Quite a bit	Very much	Very much	Not at all	Quite a bit	Very much	Not at all	Very much	Very much	Very much	Very much	Very much	Very much	Very much	Very much	Not at all	Not at all	Very much	Very much	1	1	A little	Very much	Not at all	Very much	Very much	Very much	Not at all	Quite a bit	Very much	Very much	Very much	Very much	Very much	Not at all	Not at all	Not at all	Not at all	Not at all	Not at all	Quite a bit
Not at all	Not at all	Not at all	Not at all	Not at all	A little	A little	Not at all	Not at all	Not at all	Not at all	Not at all	Not at all	Not at all	Not at all	Not at all	Not at all	Not at all	Not at all	A little	Not at all	Not at all	Not at all	Not at all	Very much	Not at all	Not at all	Very much	5	5	Not at all	Not at all	Not at all	Very much	Not at all	Not at all	Not at all	Not at all	Very much	Very much	Very much	Very much	Not at all	Not at all	Not at all	Not at all	A little	A little	Not at all	Very much
Not at all	Not at all	Not at all	Not at all	Not at all	Quite a bit	Quite a bit	Not at all	Not at all	Not at all	Not at all	Not at all	Not at all	A little	Very much	Not at all	Very much	Not at all	A little	Not at all	Quite a bit	Very much	Quite a bit	Not at all	Quite a bit	Quite a bit	A little	Quite a bit	4	4	Very much	Not at all	Not at all	Very much	A little	Not at all	Not at all	Very much	Very much	Very much	Very much	A little	Not at all	Not at all	Quite a bit	Not at all	A little	Not at all	Not at all	Quite a bit
Very much	Very much	Very much	Not at all	Not at all	Very much	Very much	Very much	Very much	Very much	A little	Quite a bit	Very much	A little	Very much	Not at all	Very much	Very much	Very much	Very much	Very much	Very much	Very much	Not at all	Quite a bit	Quite a bit	Very much	Very much	1	1	Quite a bit	Very much	Not at all	A little	Very much	Very much	Very much	Quite a bit	Not at all	Not at all	Not at all	Not at all	Very much	A little	Not at all	A little	A little	Not at all	Not at all	Not at all
Very much	Very much	Not at all	A little	Not at all	Not at all	Not at all	Not at all	Not at all	Not at all	Not at all	Not at all	Not at all	Not at all	Very much	Not at all	Not at all	Not at all	A little	Not at all	A little	Very much	Not at all	Not at all	Quite a bit	Not at all	Not at all	Not at all	5	5	Not at all	Not at all	Not at all	Very much	Quite a bit	Not at all	Not at all	Quite a bit	Not at all	Not at all	Not at all	Not at all	Very much	Very much	Not at all	A little	Not at all	Not at all	Very much	Not at all
Not at all	Not at all	Not at all	Very much	Not at all	Very much	Very much	Quite a bit	Quite a bit	Quite a bit	Very much	Not at all	Not at all	Quite a bit	Very much	Not at all	A little	Very much	Very much	Very much	Quite a bit	Very much	Very much	Not at all	Very much	Very much	Very much	Very much	4	4	Not at all	Very much	Not at all	Very much	Very much	Not at all	Very much	Very much	Quite a bit	A little	Not at all	Not at all	Very much	A little	Not at all	Not at all	Not at all	Not at all	Not at all	Not at all
Not at all	Not at all	Not at all	Not at all	Not at all	A little	A little	Not at all	Not at all	Not at all	Not at all	Not at all	Not at all	A little	Not at all	Not at all	Not at all	Not at all	A little	Not at all	Not at all	Not at all	Not at all	Not at all	Very much	Not at all	Not at all	Very much	4	4	A little	Not at all	Not at all	Very much	Not at all	Not at all	Not at all	Not at all	Very much	Very much	Very much	Very much	Very much	Quite a bit	Not at all	Not at all	Not at all	Not at all	A little	Very much
Very much	Very much	Not at all	Not at all	Not at all	Quite a bit	Quite a bit	A little	A little	Quite a bit	Quite a bit	A little	Quite a bit	A little	Very much	Not at all	Very much	Very much	Quite a bit	Not at all	Not at all	Quite a bit	A little	Not at all	A little	Quite a bit	Not at all	Very much	3	3	Very much	Quite a bit	A little	Quite a bit	A little	A little	A little	Not at all	Very much	Very much	Very much	Very much	A little	Quite a bit	Not at all	Not at all	Very much	Quite a bit	A little	Quite a bit
Not at all	Not at all	Not at all	Not at all	Not at all	A little	A little	Not at all	Not at all	Not at all	Not at all	Not at all	Not at all	Not at all	Quite a bit	Not at all	Quite a bit	Not at all	Not at all	A little	Quite a bit	A little	Quite a bit	Not at all	Not at all	Not at all	Not at all	Quite a bit	4	4	Not at all	Not at all	Not at all	Very much	Not at all	Not at all	Not at all	Very much	Very much	Very much	Very much	Very much	Not at all	Not at all	Not at all	Not at all	Not at all	A little	Not at all	Very much
Quite a bit	Not at all	Not at all	A little	Not at all	Not at all	Not at all	Not at all	Not at all	Not at all	Not at all	Not at all	Not at all	Not at all	Quite a bit	Not at all	Not at all	Not at all	Not at all	Not at all	Not at all	Not at all	Not at all	Not at all	A little	Not at all	Not at all	Very much	5	5	Very much	Quite a bit	Not at all	Very much	Not at all	A little	Not at all	Very much	Quite a bit	Quite a bit	Quite a bit	Not at all	Very much	Not at all	Not at all	A little	Not at all	Not at all	A little	Not at all
Very much	Not at all	Not at all	Not at all	Not at all	Not at all	A little	A little	A little	Not at all	Not at all	A little	Not at all	Not at all	Very much	A little	Not at all	A little	A little	Not at all	A little	Quite a bit	Not at all	A little	Not at all	Quite a bit	Not at all	Very much	4	4	Not at all	Not at all	Very much	Very much	A little	Very much	Not at all	A little	Not at all	A little	Not at all	Not at all	Very much	Very much	Very much	Not at all	Quite a bit	Not at all	Very much	A little
Not at all	Not at all	Not at all	Quite a bit	Not at all	Not at all	Not at all	A little	Not at all	Not at all	Not at all	Quite a bit	Not at all	A little	Not at all	Not at all	Very much	Not at all	Not at all	Quite a bit	Not at all	Quite a bit	Not at all	Not at all	Not at all	Not at all	Not at all	Very much	6	6	Not at all	Not at all	Not at all	Very much	Quite a bit	Not at all	Not at all	Very much	A little	A little	Not at all	Not at all	Quite a bit	Not at all	Not at all	Not at all	Not at all	Not at all	Not at all	Not at all
Not at all	Not at all	Not at all	Not at all	Not at all	Not at all	Not at all	Not at all	Not at all	Not at all	Not at all	Not at all	Not at all	Not at all	Quite a bit	Not at all	Not at all	Not at all	Not at all	Not at all	Not at all	Not at all	Not at all	Not at all	Not at all	A little	Not at all	A little	7	6	Not at all	Not at all	Not at all	Not at all	Not at all	Not at all	Not at all		Not at all	Not at all	Not at all	Not at all	Very much	Not at all	Not at all	Not at all	Not at all	Not at all	Not at all	Not at all
Very much	Very much	Not at all	Not at all	Not at all	Not at all	Not at all	A little	Very much	Very much	Not at all	Quite a bit	Quite a bit	Not at all	Not at all	A little	Quite a bit	Not at all	A little	Very much	Quite a bit	Not at all	Not at all	Quite a bit	Not at all	Quite a bit	A little	Not at all	2	2	Very much	Not at all	Very much	Very much	Quite a bit	Not at all	Quite a bit	Quite a bit	Not at all	Not at all	Very much	Very much	Very much	Not at all	Not at all	Very much	Very much	Not at all	Not at all	Not at all
A little	Not at all	Not at all	Not at all	Not at all	Not at all	Not at all	A little	A little	Not at all	Not at all	A little	Not at all	Quite a bit	Very much	A little	Quite a bit	Very much	Not at all	Not at all	Very much	Not at all	Not at all	A little	Quite a bit	A little	Not at all	Very much	4	4	Quite a bit	A little	Very much	Very much	Not at all	Not at all	Very much	Very much	Not at all	Not at all	Not at all	Not at all	Very much	Not at all	Not at all	Not at all	Not at all	Not at all	Not at all	Not at all
Not at all	Not at all	Not at all	Quite a bit	Not at all	Not at all	Not at all	Not at all	Not at all	Not at all	Not at all	Not at all	Not at all	Not at all	Not at all	Not at all	Quite a bit	Not at all	Not at all	Not at all	Not at all	Quite a bit	Not at all	Very much	Not at all	Very much	Very much	Very much	2	2	Not at all	Not at all	Not at all	Not at all	Not at all	Not at all	Not at all		Very much	Very much	Very much	Very much	Very much	Not at all	Not at all	Not at all	Not at all	A little	A little	Not at all
Quite a bit	Not at all	Not at all	A little	A little	Not at all	Not at all	Not at all	Not at all	Not at all	Not at all	Not at all	Not at all	Not at all	Not at all	Not at all	Quite a bit	A little	Not at all	A little	Not at all	Quite a bit	Not at all	Not at all	Not at all	A little	Not at all	Not at all	6	6	Not at all	Not at all	Not at all	A little	Not at all	A little	Not at all	A little	Very much	Very much	Very much	Very much	Quite a bit	Not at all	Not at all	Not at all	A little	Quite a bit	A little	Not at all
Not at all	Not at all	Not at all	Not at all	Not at all	Not at all	Not at all	A little	Not at all	Not at all	Quite a bit	Not at all	Not at all	A little	A little	Not at all	Quite a bit	A little	A little	Not at all	Not at all	Not at all	Quite a bit	Not at all	Not at all	Not at all	Not at all	A little	5	5	Very much	Not at all	A little	Not at all	A little	Not at all	Not at all		A little	A little	A little	Very much	Quite a bit	Not at all	Not at all	Not at all	Not at all	Not at all	Not at all	Not at all
Not at all	Not at all	Not at all	Not at all	Very much	Very much	Very much	Very much	Very much	Very much	Not at all	Very much	Quite a bit	A little	A little	Not at all	Very much	Very much	Very much	Very much	Very much	Very much	Very much	Not at all	Not at all	Very much	Very much	Quite a bit	4	4	Not at all	Very much	Not at all	Very much	Very much	Very much	Very much	Very much	Not at all	Not at all	Not at all	Not at all	Very much	A little	A little	Not at all	Not at all	Not at all	Not at all	Quite a bit
Quite a bit	Not at all	Not at all	Not at all	Not at all	Quite a bit	Quite a bit	Very much	Very much	Very much	Not at all	Not at all	Not at all	Not at all	Not at all	Not at all	Very much	A little	A little	Not at all	A little	Quite a bit	A little	Not at all	Very much	Quite a bit	A little	Not at all	4	4	Quite a bit	Quite a bit	Not at all	Very much	A little	Not at all	Not at all	Not at all	Very much	Very much	Very much	Very much	Very much	Not at all	Not at all	Not at all	Not at all	Not at all	Not at all	Quite a bit
Not at all	Very much	Not at all	Not at all	Not at all	Very much	Very much	Very much	Very much	Very much	Very much	Not at all	Not at all	Quite a bit	Very much	Not at all	Not at all	Very much	Very much	Not at all	Very much	Very much	Very much	Not at all	Not at all	Very much	Very much	Not at all	4	4	Very much	Not at all	Not at all	Very much	Very much	Not at all	Very much	A little	Not at all	Not at all	Not at all	Not at all	Very much	A little	A little	Not at all	A little	Not at all	Quite a bit	Not at all
Very much	Not at all	Not at all	Not at all	Not at all	Quite a bit	Quite a bit	Quite a bit	Quite a bit	Quite a bit	Quite a bit	Not at all	Not at all	Not at all	Very much	Quite a bit	Very much	Very much	Quite a bit	Very much	Very much	Very much	Quite a bit	Very much	Not at all	Very much	Quite a bit	Very much	3	3	Quite a bit	Quite a bit	Not at all	Very much	Quite a bit	Not at all	A little	Very much	Not at all	Not at all	Not at all	Not at all	Very much	Not at all	Not at all	Not at all	Not at all	Not at all	Not at all	Not at all
Very much	Not at all	Not at all	Not at all	Not at all	Quite a bit	Quite a bit	Not at all	Not at all	Not at all	Not at all	Not at all	Not at all	A little	Very much	Not at all	Very much	Very much	Quite a bit	Very much	Quite a bit	Very much	Not at all	Very much	Not at all	Quite a bit	Quite a bit	Quite a bit	4	4	Quite a bit	Very much	A little	Very much	Quite a bit	A little	A little	Quite a bit	A little	A little	A little	Very much	Very much	Not at all	Not at all	Not at all	Not at all	Not at all	Not at all	Not at all
Quite a bit	Not at all	Not at all	Not at all	Not at all	Quite a bit	Quite a bit	Quite a bit	Quite a bit	Quite a bit	Very much	Not at all	Not at all	Not at all	Very much	Not at all	Very much	Quite a bit	Quite a bit	Very much	Quite a bit	Quite a bit	A little	Very much	Not at all	Quite a bit	A little	Very much	3	3	Quite a bit	Quite a bit	Not at all	Very much	Quite a bit	Not at all	A little	Very much	Not at all	Not at all	Not at all	Not at all	Very much	Not at all	Not at all	Not at all	Not at all	Not at all	Not at all	Not at all
Very much	Not at all	Not at all	Not at all	Not at all	A little	A little	Very much	Very much	Very much	A little	Not at all	Not at all	Quite a bit	Very much	Not at all	Very much	Quite a bit	Quite a bit	Very much	Very much	Very much	Not at all	Not at all	Very much	A little	Quite a bit	Very much	4	4	Quite a bit	A little	Not at all	Very much	A little	Not at all	A little	Quite a bit	Not at all	Not at all	Not at all	Not at all	Very much	Not at all	Not at all	Not at all	Not at all	Not at all	Not at all	Not at all
A little	Not at all	Not at all	Not at all	Not at all	A little	A little	Quite a bit	Quite a bit	Quite a bit	Very much	Not at all	Not at all	A little	Very much	Not at all	Very much	Quite a bit	Quite a bit	Very much	Quite a bit	Quite a bit	A little	Very much	Not at all	Quite a bit	A little	Very much	4	4	Quite a bit	Quite a bit	Quite a bit	Very much	A little	Very much	A little	Very much	A little	A little	A little	Very much	Very much	Not at all	Not at all	Not at all	Not at all	Not at all	Not at all	Quite a bit
Quite a bit	Not at all	Not at all	Not at all	Not at all	A little	A little	Quite a bit	Quite a bit	Quite a bit	A little	Not at all	Not at all	A little	Very much	A little	Very much	Quite a bit	Quite a bit	Quite a bit	Very much	A little	Not at all	Not at all	Very much	Very much	A little	Very much	4	4	A little	Not at all	Not at all	Quite a bit	A little	Not at all	Not at all	Quite a bit	A little	A little	A little	Very much	Very much	Not at all	Not at all	Quite a bit	Not at all	Not at all	A little	Not at all
Not at all	Very much	Very much	A little	Not at all	Very much	Very much	Very much	Very much	Very much	Very much	A little	Not at all	Not at all	Very much	Quite a bit	Very much	Very much	Very much	Quite a bit	Quite a bit	Quite a bit	Not at all	Not at all	Quite a bit	Very much	Very much	Very much	1	1	Very much	Very much	Quite a bit	Very much	Very much	Quite a bit	Very much	Quite a bit	Not at all	Not at all	Not at all	Not at all	Very much	A little	Not at all	A little	Not at all	Not at all	Not at all	Very much
Quite a bit	Not at all	Not at all	Not at all	Not at all	Quite a bit	Quite a bit	A little	A little	Quite a bit	Very much	Not at all	A little	Quite a bit	Very much	Not at all	Quite a bit	Very much	Quite a bit	Quite a bit	Very much	Very much	Very much	Not at all	Very much	Very much	Quite a bit	Very much	3	3	Very much	Quite a bit	A little	Very much	Quite a bit	Quite a bit	Very much	Very much	Very much	Very much	Very much	Very much	Very much	Not at all	Not at all	Not at all	Not at all	A little	A little	Very much
A little	Not at all	Not at all	Not at all	Not at all	A little	A little	Quite a bit	Quite a bit	Quite a bit	Quite a bit	Not at all	Not at all	A little	Very much	Not at all	Very much	Quite a bit	Quite a bit	Very much	Very much	Very much	Quite a bit	Very much	A little	Quite a bit	Quite a bit	Very much	4	4	Quite a bit	Quite a bit	Not at all	Very much	A little	Not at all	Quite a bit	Quite a bit	Very much	Very much	Very much	Very much	Very much	Not at all	Not at all	Not at all	Not at all	Not at all	Not at all	Quite a bit
Quite a bit	Quite a bit	Not at all	A little	Not at all	Very much	Very much	Quite a bit	Quite a bit	Quite a bit	Quite a bit	Not at all	Not at all	A little	Very much	A little	Very much	Quite a bit	Quite a bit	Quite a bit	Very much	Very much	Very much	Not at all	Very much	Quite a bit	A little	A little	4	4	Very much	Very much	Very much	Very much	Very much	Not at all	Very much	Quite a bit	Very much	Very much	Very much	Very much	Quite a bit	Not at all	Not at all	Not at all	Not at all	A little	Very much	Very much
Not at all	A little	Not at all	Not at all	Not at all	Not at all	Not at all	Quite a bit	Quite a bit	Quite a bit	A little	Not at all	Not at all	Quite a bit	Very much	Not at all	Very much	Quite a bit	Quite a bit	Very much	Very much	Very much	Quite a bit	Very much	Not at all	Very much	A little	Quite a bit	3	3	Quite a bit	Quite a bit	A little	Very much	A little	Not at all	Quite a bit	Quite a bit	Very much	Very much	Very much	Very much	Very much	Not at all	Not at all	Not at all	Not at all	A little	A little	Quite a bit
A little	Not at all	Not at all	Not at all	Not at all	Quite a bit	A little	Very much	A little	Quite a bit	A little	Not at all	Not at all	Not at all	Very much	Not at all	Not at all	Quite a bit	Quite a bit	Very much	Quite a bit	Very much	Very much	Very much	Not at all	Very much	Quite a bit	Quite a bit	4	4	A little	A little	A little	A little	A little	Not at all	Quite a bit	Not at all	A little	A little	Not at all	A little	Very much	Not at all	Not at all	Quite a bit	Not at all	Not at all	A little	Quite a bit
A little	Not at all	Not at all	Not at all	Not at all	Quite a bit	Very much	Very much	Very much	Very much	Very much	A little	Not at all	A little	Very much	Not at all	Very much	Very much	Very much	Very much	Very much	Very much	Very much	Not at all	Very much	Very much	Quite a bit	Very much	1	1	Very much	Very much	Very much	Very much	Very much	Very much	Very much	Quite a bit	Very much	Very much	Quite a bit	Very much	Very much	Not at all	Not at all	A little	Not at all	A little	Not at all	Quite a bit
Not at all	Not at all	Not at all	Not at all	Not at all	A little	A little	Quite a bit	Quite a bit	A little	A little	Not at all	Not at all	Very much	Very much	Not at all	Not at all	Quite a bit	Quite a bit	Very much	Quite a bit	Very much	Very much	Very much	Not at all	Quite a bit	Quite a bit	Very much	4	4	A little	A little	Not at all	Not at all	Quite a bit	Not at all	Not at all		Very much	Very much	Very much	Very much	Very much	A little	Not at all	A little	Not at all	Not at all	A little	Not at all
Quite a bit	Quite a bit	Not at all	A little	Quite a bit	Very much	Not at all	A little	Not at all	A little	A little	Not at all	Quite a bit	Not at all	Very much	Not at all	Very much	Very much	Quite a bit	Very much	Very much	Very much	Not at all	Not at all	Quite a bit	Very much	Quite a bit	A little	5	5	A little	Not at all	A little	Not at all	Not at all	Not at all	Not at all	Not at all	Very much	Very much	Very much	Very much	Quite a bit	Not at all	Not at all	A little	Not at all	Not at all	Not at all	Not at all
Not at all	Not at all	Not at all	Not at all	Not at all	Not at all	Not at all	Not at all	Not at all	Not at all	Not at all	Not at all	Not at all	Not at all	Not at all	Not at all	Quite a bit	Not at all	Very much	Not at all	Not at all	Quite a bit	Very much	Not at all	Not at all	Not at all	Not at all	Not at all	4	4	Quite a bit	Not at all	Not at all	Not at all	A little	Not at all	A little		A little	A little	A little	Very much	Very much	Not at all	Not at all	Not at all	Not at all	Not at all	Not at all	Not at all
Not at all	Not at all	Not at all	A little	Not at all	Not at all	Not at all	Not at all	Not at all	Not at all	Not at all	Not at all	Not at all	Not at all	Quite a bit	Not at all	Not at all	Not at all	A little	Very much	Not at all	Quite a bit	Not at all	Not at all	Not at all	Not at all	Not at all	A little	5	5	Not at all	A little	Not at all	Very much	A little	Not at all	A little	Very much	Not at all	Not at all	Not at all	A little	Very much	Not at all	Not at all	Not at all	Not at all	Not at all	Not at all	Not at all
Very much	Not at all	Not at all	Not at all	Not at all	Not at all	Not at all	Not at all	Not at all	Not at all	Not at all	Not at all	Not at all	Not at all	Very much	Not at all	Not at all	Not at all	Not at all	Not at all	Not at all	Not at all	Not at all	Not at all	Not at all	Not at all	Not at all	Very much	6	6	Quite a bit	Not at all	A little	Very much	Not at all	Not at all	Not at all	A little	Not at all	Not at all	Not at all	Not at all	Very much	Very much	Not at all	A little	Not at all	Not at all	Quite a bit	Very much
Not at all	Not at all	Not at all	Not at all	Not at all	Not at all	Not at all	Not at all	Not at all	Not at all	Not at all	Not at all	Not at all	Not at all	Not at all	Not at all	Very much	Not at all	Not at all	Not at all	Not at all	Quite a bit	A little	Not at all	Not at all	Not at all	Not at all	Quite a bit	5	5	Not at all	Not at all	Not at all	Not at all	Not at all	Not at all	Not at all		A little	A little	A little	A little	Not at all	Not at all	Not at all	Not at all	Not at all	Not at all	Not at all	Not at all
Not at all	A little	Not at all	Not at all	Not at all	Very much	Very much	Very much	Very much	Very much	Quite a bit	Not at all	Not at all	Quite a bit	Not at all	Quite a bit	Quite a bit	Very much	Very much	Very much	Not at all	Quite a bit	Not at all	Not at all	Very much	Very much	Very much	Very much	5	6	Very much	Quite a bit	Not at all	Not at all	Quite a bit	Quite a bit	A little		Not at all	Not at all	A little	A little	A little	A little	A little	Not at all	Not at all	Not at all	Not at all	Very much
Quite a bit	Not at all	Not at all	Quite a bit	Not at all	Not at all	Not at all	Quite a bit	Very much	Very much	Very much	Not at all	Quite a bit	Very much	Very much	Very much	Not at all	Quite a bit	Not at all	Not at all	Not at all	Not at all	Not at all	Very much	Not at all	Not at all	Not at all	Very much	2	2	Very much	Not at all	Not at all	Very much	Not at all	Not at all	A little	Not at all	A little	A little	A little	Very much	Not at all	Quite a bit	A little	Quite a bit	Quite a bit	Not at all	Very much	Not at all
Very much	Very much	Not at all	Quite a bit	Very much	Very much	Very much	Very much	Very much	Very much	Very much	Very much	Very much	Very much	Very much	Not at all	Very much	Very much	Very much	Very much	Very much	A little	Not at all	Not at all	Not at all	Very much	Very much	A little	3	3	Very much	Very much	Very much	Very much	Very much	Not at all	Not at all	A little	Not at all	Not at all	Not at all	Not at all	A little	Very much	Not at all	Very much	Very much	Very much	Very much	Not at all
Not at all	A little	Not at all	Not at all	Not at all	Not at all	A little	Not at all	Not at all	Not at all	Very much	Not at all	Not at all	A little	Quite a bit	Not at all	Quite a bit	Not at all	Not at all	Not at all	Very much	Very much	Very much	Not at all	Not at all	Not at all	A little	Not at all	4	4	Not at all	Not at all	Not at all	Very much	A little	Not at all	Quite a bit	Very much	A little	Not at all	Not at all	Not at all	Very much	Not at all	A little	Not at all	Not at all	Not at all	Not at all	Not at all
Not at all	Not at all	Not at all	Not at all	Not at all	Quite a bit	A little	A little	A little	A little	A little	A little	Not at all	A little	A little	Not at all	Not at all	Not at all	A little	Very much	A little	Very much	Not at all	Not at all	Not at all	Not at all	A little	Not at all	4	4	Not at all	Not at all	Not at all	Very much	A little	Not at all	Not at all	Quite a bit	A little	A little	A little	A little	Very much	Not at all	Not at all	Not at all	Not at all	Not at all	Not at all	Not at all
Not at all	Not at all	Not at all	Not at all	Not at all	Not at all	Not at all	Not at all	Not at all	Not at all	Not at all	Not at all	Not at all	Quite a bit	Very much	Not at all	Quite a bit	Not at all	Not at all	Very much	Not at all	Not at all	Not at all	Not at all	Quite a bit	Not at all	Not at all	Quite a bit	5	4	Not at all	Not at all	Not at all	Very much	Not at all	Not at all	Not at all	Very much	Quite a bit	Quite a bit	Very much	Very much	Very much	Not at all	Not at all	Not at all	Not at all	Not at all	Not at all	Not at all
Not at all	Not at all	Not at all	Not at all	Not at all	Not at all	Not at all	Not at all	Not at all	Not at all	Not at all	Not at all	Quite a bit	Not at all	Very much	Not at all	Very much	Not at all	Not at all	Not at all	A little	Quite a bit	A little	Not at all	Not at all	Not at all	Not at all	Very much	5	5	Quite a bit	Very much	Not at all	Very much	Not at all	Quite a bit	A little	Very much	Not at all	A little	Not at all	Not at all	Very much	Not at all	Not at all	Not at all	A little	Not at all	Not at all	Not at all
Very much	Very much	A little	Very much	Very much	Very much	Very much	Very much	Very much	Very much	Very much	Very much	Very much	Very much	Very much	Very much	Very much	Very much	Very much	Very much	Very much	Very much	Very much	Very much	Not at all	Very much	Very much	Very much	1	1	Very much	Very much	Very much	Very much	Very much	Very much	Not at all	Very much	Not at all	Not at all	Not at all	Not at all	Not at all	A little	Not at all	Very much	A little	A little	Very much	Very much
Very much	Quite a bit	Not at all	Quite a bit	Not at all	Quite a bit	Quite a bit	Quite a bit	Quite a bit	Quite a bit	Very much	Very much	Quite a bit	Very much	Very much	Quite a bit	Quite a bit	Very much	Quite a bit	Very much	Very much	Very much	Quite a bit	Not at all	Quite a bit	Very much	Very much	Very much	2	2	Very much	Very much	Very much	Very much	Quite a bit	Very much	Quite a bit	Quite a bit	Quite a bit	Very much	Very much	Very much	Very much	Not at all	Not at all	Not at all	Very much	Not at all	Quite a bit	Not at all
Not at all	A little	Not at all	Quite a bit	Not at all	Very much	Quite a bit	Quite a bit	Quite a bit	Quite a bit	Not at all	Not at all	Not at all	Not at all	Not at all	A little	Not at all	Quite a bit	Quite a bit	Quite a bit	Quite a bit	Very much	Quite a bit	Quite a bit	Not at all	Quite a bit	Quite a bit	Very much	1	1	Very much	Not at all	A little	Not at all	A little	Not at all	A little		Not at all	Not at all	Not at all	Not at all	A little	Very much	Very much	Not at all	Very much	Not at all	Not at all	Not at all
Not at all	Very much	Very much	Quite a bit	Not at all	Very much	Very much	Very much	Very much	Very much	Quite a bit	Quite a bit	Not at all	A little	Very much	Quite a bit	Very much	Very much	Very much	Quite a bit	Very much	Very much	Not at all	Not at all	Very much	Very much	Quite a bit	Quite a bit	3	3	Very much	Quite a bit	Very much	Very much	Very much	Very much	Very much	Not at all	A little	Quite a bit	Quite a bit	Quite a bit	Not at all	Not at all	Not at all	Very much	A little	A little	Not at all	Very much
Very much	Quite a bit	A little	Not at all	Not at all	Not at all	Not at all	Not at all	Not at all	Not at all	Not at all	Not at all	Not at all	Not at all	A little	Not at all	Not at all	Not at all	Not at all	Not at all	Not at all	Not at all	Not at all	Not at all	Not at all	Not at all	Not at all	Not at all	7	7	Not at all	Not at all	Not at all	A little	Not at all	Not at all	Not at all	Quite a bit	Very much	Very much	Very much	Very much	Quite a bit	Quite a bit	Quite a bit	Not at all	Not at all	Not at all	A little	Not at all
Quite a bit	Not at all	Not at all	A little	Not at all	Not at all	Not at all	Not at all	Not at all	Not at all	Not at all	Not at all	Not at all	Not at all	Not at all	A little	Not at all	A little	Not at all	Not at all	Not at all	Not at all	Not at all	Not at all	A little	A little	Not at all	Quite a bit	4	4	Quite a bit	Not at all	Quite a bit	Quite a bit	Not at all	Not at all	Not at all	Not at all	A little	A little	Not at all	A little	A little	Quite a bit	Not at all	Not at all	Very much	A little	A little	Not at all
A little	Quite a bit	A little	A little	Not at all	A little	A little	A little	A little	A little	A little	A little	Not at all	A little	Quite a bit	Not at all	Not at all	A little	A little	A little	Quite a bit	Not at all	Not at all	Not at all	Not at all	A little	A little	Quite a bit	6	6	Very much	A little	Not at all	Quite a bit	A little	Not at all	A little	Very much	Quite a bit	Quite a bit	Very much	Very much	Very much	Quite a bit	Not at all	Not at all	Quite a bit	Quite a bit	Very much	Quite a bit
Quite a bit	Not at all	Not at all	Quite a bit	Not at all	Not at all	Not at all	A little	A little	Not at all	Not at all	Not at all	Not at all	A little	A little	Quite a bit	Not at all	Quite a bit	Not at all	Not at all	Not at all	A little	Not at all	Not at all	Quite a bit	A little	Not at all	Very much	5	6	Very much	Very much	Quite a bit	Not at all	Not at all	Not at all	A little		A little	A little	A little	A little	Very much	Very much	Quite a bit	Not at all	Not at all	A little	Very much	Not at all
Quite a bit	Not at all	Not at all	A little	Not at all	A little	A little	A little	A little	Not at all	Not at all	Not at all	Not at all	Not at all	A little	A little	Not at all	A little	A little	A little	Not at all	Not at all	Not at all	Not at all	Quite a bit	A little	A little	Very much	4	5	Not at all	Quite a bit	Quite a bit	Quite a bit	Not at all	Not at all	Not at all	A little	Not at all	Not at all	Not at all	Not at all	A little	Very much	Very much	Not at all	Quite a bit	Very much	Quite a bit	Not at all
Not at all	Not at all	Not at all	Not at all	Not at all	A little	A little	Quite a bit	Quite a bit	Quite a bit	Quite a bit	Not at all	Not at all	A little	A little	Not at all	Quite a bit	Not at all	Not at all	Not at all	Not at all	Not at all	Not at all	Not at all	Not at all	Not at all	Not at all	Quite a bit	6	6	A little	Not at all	Not at all	Not at all	Not at all	Not at all	Not at all		Not at all	Not at all	Not at all	Not at all	A little	Quite a bit	Not at all	A little	Not at all	Not at all	Not at all	Not at all
Not at all	Very much	A little	A little	Not at all	Not at all	Not at all	Quite a bit	A little	A little	A little	Quite a bit	Quite a bit	Not at all	Not at all	A little	Not at all	Not at all	A little	Not at all	Not at all	Not at all	Not at all	Not at all	Not at all	Not at all	A little	Very much	6	6	Not at all	A little	A little	Not at all	A little	Not at all	Not at all		A little	Quite a bit	Not at all	A little	Quite a bit	Very much	Very much	A little	Not at all	Quite a bit	Quite a bit	Quite a bit
Quite a bit	Not at all	Not at all	A little	Not at all	Not at all	Not at all	Not at all	Not at all	Not at all	Not at all	Not at all	Not at all	A little	A little	Not at all	Not at all	Not at all	A little	Not at all	Not at all	Not at all	Not at all	Not at all	Not at all	Not at all	Not at all	Quite a bit	6	7	Not at all	Not at all	Not at all	Quite a bit	Not at all	Not at all	A little	Not at all	Quite a bit	Quite a bit	Quite a bit	Very much	Quite a bit	Quite a bit	Quite a bit	Not at all	Not at all	Not at all	Not at all	A little
Not at all	A little	Not at all	A little	Not at all	A little	A little	A little	A little	Not at all	Not at all	Not at all	Quite a bit	Not at all	Very much	Not at all	Not at all	A little	A little	A little	Quite a bit	Quite a bit	Not at all	A little	A little	Not at all	Not at all	Not at all	7	7	Quite a bit	Not at all	A little	A little	Not at all	Not at all	A little	Not at all	A little	A little	A little	A little	Quite a bit	Not at all	Not at all	Not at all	Not at all	Not at all	Quite a bit	Not at all
Quite a bit	Quite a bit	A little	Quite a bit	Not at all	Quite a bit	Quite a bit	A little	A little	A little	Quite a bit	Not at all	A little	Quite a bit	Quite a bit	A little	Very much	A little	A little	A little	Not at all	Not at all	Not at all	Not at all	Not at all	A little	A little	A little	4	4	A little	Not at all	Not at all	Quite a bit	A little	Not at all	Very much	Not at all	Not at all	Quite a bit	Quite a bit	Quite a bit	Quite a bit	Quite a bit	A little	Not at all	A little	Quite a bit	Not at all	Not at all
A little	Very much	Quite a bit	Quite a bit	Not at all	A little	A little	Not at all	Not at all	Not at all	Not at all	Not at all	Very much	Quite a bit	Quite a bit	A little	Not at all	Quite a bit	A little	A little	A little	Not at all	Not at all	Not at all	A little	A little	A little	A little	4	4	Very much	Not at all	Quite a bit	Quite a bit	A little	Quite a bit	A little	Quite a bit	Quite a bit	Quite a bit	Quite a bit	Quite a bit	A little	Very much	Quite a bit	A little	Not at all	Not at all	Not at all	Very much
Not at all	Not at all	Not at all	Not at all	Not at all	Not at all	Not at all	Not at all	Not at all	Not at all	Not at all	Not at all	Not at all	Not at all	Not at all	Not at all	Very much	Not at all	Not at all	Not at all	Not at all	Not at all	Not at all	Not at all	Not at all	A little	Not at all	Not at all	6	6	Not at all	Not at all	Not at all	Not at all	Not at all	Not at all	Not at all		Not at all	Quite a bit	Quite a bit	Quite a bit	Very much	Quite a bit	Quite a bit	Not at all	Not at all	Not at all	Not at all	Not at all
Not at all	A little	A little	Not at all	Not at all	Not at all	Not at all	Not at all	Not at all	Not at all	Quite a bit	Not at all	Not at all	Not at all	A little	Not at all	Very much	A little	Not at all	A little	Not at all	Not at all	Not at all	Not at all	Not at all	A little	A little	A little	6	6	A little	Not at all	Not at all	A little	Not at all	Not at all	Not at all	A little	Not at all	Not at all	Not at all	Not at all	Quite a bit	Not at all	Not at all	Not at all	Quite a bit	Quite a bit	Not at all	Quite a bit
A little	Not at all	Not at all	A little	Not at all	A little	A little	Not at all	Not at all	A little	Not at all	Not at all	A little	Not at all	Quite a bit	Not at all	Not at all	A little	A little	Not at all	Not at all	Not at all	Not at all	Not at all	Not at all	Not at all	A little	Not at all	5	6	Quite a bit	Not at all	Not at all	Not at all	Not at all	Not at all	A little		Quite a bit	Quite a bit	Quite a bit	Quite a bit	A little	A little	Quite a bit	Not at all	Quite a bit	Not at all	Not at all	Not at all
A little	Not at all	Not at all	A little	Not at all	A little	A little	Not at all	Not at all	Not at all	Not at all	Not at all	Quite a bit	Not at all	A little	Not at all	Not at all	A little	Not at all	Not at all	Not at all	Not at all	Not at all	Not at all	A little	A little	Not at all	Not at all	5	6	Not at all	Not at all	Not at all	Not at all	A little	Not at all	A little		Not at all	Not at all	Not at all	Not at all	Quite a bit	Quite a bit	Not at all	Not at all	Not at all	Not at all	Not at all	Not at all
A little	Quite a bit	A little	Quite a bit	Not at all	A little	A little	Not at all	Quite a bit	Not at all	Not at all	A little	A little	A little	Quite a bit	Not at all	Not at all	Quite a bit	A little	Not at all	Not at all	Not at all	Not at all	Not at all	A little	Quite a bit	A little	Not at all	6	6	Not at all	Not at all	Not at all	Not at all	A little	Not at all	Not at all		Very much	Very much	Very much	Very much	Very much	Not at all	Not at all	Quite a bit	Not at all	Not at all	Quite a bit	Quite a bit
A little	A little	Not at all	Not at all	Not at all	Not at all	Not at all	A little	Not at all	Not at all	Not at all	A little	Quite a bit	A little	Quite a bit	Not at all	Quite a bit	Not at all	Not at all	Not at all	Not at all	Not at all	Not at all	Not at all	Not at all	Not at all	Not at all	A little	6	6	Very much	Not at all	Quite a bit	Not at all	A little	Not at all	A little		Not at all	Not at all	Not at all	Not at all	A little	Quite a bit	Very much	Not at all	Very much	Not at all	A little	Not at all
A little	A little	Not at all	A little	Not at all	A little	A little	Not at all	Not at all	Not at all	Not at all	A little	Not at all	A little	Quite a bit	Not at all	Very much	Not at all	Not at all	Not at all	Not at all	Not at all	Not at all	Not at all	Not at all	Not at all	Not at all	A little	5	5	Not at all	Not at all	A little	Not at all	Not at all	Not at all	Not at all		Not at all	Not at all	Not at all	Not at all	Very much	Not at all	Not at all	Not at all	Not at all	Not at all	Not at all	Not at all
Not at all	Not at all	Not at all	Not at all	Not at all	Not at all	Not at all	Not at all	Not at all	Not at all	Not at all	Not at all	Not at all	Not at all	Not at all	Not at all	Not at all	Not at all	Not at all	Not at all	Not at all	Not at all	Not at all	Not at all	Not at all	Not at all	Not at all	Quite a bit	7	7	Not at all	Not at all	Not at all	Not at all	Not at all	Not at all	A little		Quite a bit	Very much	Very much	Very much	Very much	Quite a bit	Very much	Quite a bit	Quite a bit	Not at all	Quite a bit	Not at all
Quite a bit	Quite a bit	Not at all	Not at all	Not at all	A little	A little	Not at all	Not at all	Not at all	Not at all	Not at all	Very much	A little	A little	Not at all	Not at all	A little	Not at all	Not at all	Not at all	Not at all	Not at all	Not at all	Not at all	A little	A little	Not at all	6	6	Not at all	Not at all	A little	Not at all	Not at all	A little	Not at all		A little	A little	A little	Quite a bit	A little	Quite a bit	Very much	Not at all	Quite a bit	A little	Not at all	Not at all
Not at all	Not at all	Not at all	Not at all	Not at all	Not at all	Not at all	Not at all	Not at all	Not at all	Very much	Not at all	Not at all	Not at all	Not at all	A little	Not at all	Not at all	A little	Not at all	Not at all	Not at all	Not at all	Quite a bit	Not at all	A little	Not at all	Quite a bit	5	5	Not at all	Not at all	A little	Not at all	Not at all	A little	Not at all		Quite a bit	Quite a bit	Quite a bit	Quite a bit	Quite a bit	A little	Not at all	Not at all	Not at all	Not at all	Not at all	A little
Quite a bit	Quite a bit	A little	Quite a bit	Not at all	A little	A little	A little	A little	Quite a bit	Not at all	Not at all	Very much	Not at all	Quite a bit	Not at all	Not at all	A little	A little	A little	Not at all	Not at all	Not at all	A little	A little	Quite a bit	A little	Not at all	5	5	Quite a bit	Not at all	Not at all	Quite a bit	Quite a bit	Quite a bit	A little	A little	A little	A little	A little	A little	Quite a bit	Not at all	Not at all	Not at all	Not at all	Not at all	Quite a bit	Very much
A little	Not at all	Not at all	A little	Not at all	Not at all	Not at all	A little	A little	A little	A little	Not at all	Not at all	Not at all	A little	Not at all	Not at all	Not at all	Not at all	Not at all	A little	Not at all	Not at all	Not at all	Not at all	Not at all	Not at all	Quite a bit	5	5	Not at all	Not at all	Not at all	Quite a bit	Not at all	Not at all	Very much	A little	A little	A little	A little	Not at all	Very much	Very much	Quite a bit	Quite a bit	Very much	Very much	Quite a bit	Very much
Not at all	Quite a bit	A little	A little	Not at all	Not at all	Not at all	A little	Not at all	Not at all	Not at all	Not at all	Not at all	Not at all	A little	Not at all	Quite a bit	Quite a bit	Quite a bit	A little	Not at all	Not at all	Not at all	Not at all	A little	A little	A little	A little	5	5	Very much	Not at all	Not at all	Not at all	Not at all	Not at all	A little		Quite a bit	Quite a bit	Quite a bit	Quite a bit	Quite a bit	Very much	Very much	Not at all	Quite a bit	Not at all	Not at all	Not at all
Not at all	Not at all	Not at all	Not at all	Not at all	Not at all	Not at all	Not at all	Not at all	Not at all	Very much	Not at all	A little	Not at all	Not at all	Not at all	Very much	Not at all	Not at all	Not at all	Not at all	Not at all	Not at all	Not at all	Not at all	Not at all	Not at all	A little	7	7	A little	Not at all	A little	Not at all	Not at all	Not at all	Not at all		Not at all	Not at all	Not at all	Not at all	Quite a bit	Very much	A little	Not at all	Very much	Quite a bit	Not at all	Not at all
Quite a bit	A little	Not at all	A little	Not at all	A little	Not at all	Quite a bit	Not at all	A little	A little	Not at all	Very much	A little	Not at all	Not at all	Not at all	A little	A little	Not at all	Not at all	Not at all	Not at all	Not at all	Not at all	A little	A little	Not at all	5	5	Not at all	Not at all	Not at all	Not at all	A little	A little	A little		Very much	Very much	Very much	Very much	A little	Quite a bit	Not at all	Not at all	Not at all	Not at all	Very much	Not at all
Very much	Very much	Quite a bit	Very much	Not at all	Very much	Quite a bit	Very much	Very much	Very much	Not at all	A little	Quite a bit	Not at all	Not at all	Quite a bit	Very much	Very much	Quite a bit	Quite a bit	Very much	Very much	Not at all	Very much	Not at all	Quite a bit	A little	Very much	5	4	Not at all	Not at all	Not at all	Not at all	Quite a bit	Not at all	Quite a bit		Very much	Very much	Very much	Very much	Very much	Very much	Quite a bit	A little	A little	Quite a bit	A little	Not at all
Quite a bit	Not at all	Not at all	Not at all	Not at all	Not at all	Not at all	Quite a bit	Quite a bit	Quite a bit	Not at all	A little	Not at all	Not at all	A little	Quite a bit	Quite a bit	A little	Not at all	A little	Not at all	Not at all	Not at all	Not at all	Not at all	A little	Not at all	Very much	6	5	Not at all	Not at all	Not at all	Not at all	A little	Not at all	A little		Not at all	A little	A little	Very much	Very much	Very much	Quite a bit	A little	Quite a bit	Quite a bit	A little	Not at all
Quite a bit	Not at all	Not at all	Not at all	Not at all	Not at all	Not at all	Quite a bit	Quite a bit	Quite a bit	Quite a bit	A little	A little	Not at all	Quite a bit	Not at all	Very much	Not at all	Not at all	Not at all	Not at all	Not at all	Not at all	Not at all	Not at all	Not at all	Not at all	Very much	4	4	Not at all	Not at all	Not at all	Not at all	Not at all	Not at all	Not at all		A little	A little	Very much	Very much	Very much	Very much	Quite a bit	Quite a bit	Very much	A little	A little	Not at all
Very much	Quite a bit	Quite a bit	Quite a bit	Quite a bit	Quite a bit	Quite a bit	Quite a bit	Quite a bit	Quite a bit	A little	Quite a bit	Very much	Not at all	Very much	A little	Very much	A little	Not at all	Quite a bit	Not at all	Not at all	Not at all	Not at all	Not at all	A little	Quite a bit	Very much	4	4	A little	A little	A little	Not at all	Not at all	Not at all	Not at all		Very much	Very much	Very much	Very much	Very much	Very much	Very much	Quite a bit	Quite a bit	Quite a bit	Quite a bit	Not at all
Very much	Not at all	Not at all	Quite a bit	Not at all	Quite a bit	Quite a bit	Not at all	Not at all	Not at all	Not at all	Not at all	Not at all	A little	Very much	A little	A little	A little	Quite a bit	A little	Very much	Not at all	Not at all	Very much	Not at all	Not at all	Quite a bit	Very much	4	4	Not at all	Not at all	Quite a bit	Not at all	Quite a bit	Not at all	A little		Not at all	Not at all	Not at all	Very much	Very much	Quite a bit	Quite a bit	Quite a bit	Quite a bit	Very much	Very much	Not at all
Very much	Quite a bit	A little	Not at all	Not at all	Not at all	Not at all	Quite a bit	Quite a bit	Quite a bit	Not at all	Not at all	Very much	Not at all	Very much	Not at all	Very much	Not at all	A little	Not at all	Not at all	Not at all	Not at all	Not at all	Not at all	Not at all	Not at all	Very much	3	3	Not at all	Not at all	Quite a bit	Not at all	A little	Quite a bit	Quite a bit		Not at all	Not at all	Not at all	Not at all	Very much	Very much	Quite a bit	Quite a bit	Quite a bit	Quite a bit	Quite a bit	Not at all
Quite a bit	Not at all	Not at all	Very much	Not at all	Not at all	Not at all	Quite a bit	Quite a bit	Quite a bit	Very much	Not at all	Very much	Very much	Very much	Not at all	Not at all	Not at all	A little	A little	Not at all	Not at all	Not at all	Not at all	Not at all	Not at all	Not at all	Very much	4	5	Not at all	Not at all	Not at all	Not at all	Not at all	Not at all	Not at all		Not at all	Not at all	Not at all	Not at all	Very much	Very much	Not at all	Not at all	Not at all	Not at all	Not at all	Not at all
Quite a bit	Not at all	Not at all	Not at all	Not at all	A little	Quite a bit	Very much	Very much	Very much	Very much	A little	Not at all	Not at all	Very much	A little	Quite a bit	A little	A little	Not at all	Quite a bit	Very much	Not at all	Not at all	Not at all	Very much	A little	Very much	4	4	Not at all	Not at all	Not at all	A little	A little	Very much	A little	Quite a bit	Not at all	Not at all	Not at all	Not at all	Very much	Very much	Very much	A little	Very much	Very much	A little	A little
Very much	A little	Not at all	Not at all	Not at all	A little	A little	Not at all	Not at all	Not at all	Not at all	A little	A little	Not at all	Not at all	Not at all	Quite a bit	A little	A little	Not at all	Not at all	Very much	Not at all	Very much	Not at all	A little	A little	Very much	5	5	Not at all	A little	Not at all	Not at all	A little	Not at all	A little		Very much	Very much	Very much	Very much	Very much	Very much	Very much	Not at all	Very much	Not at all	Not at all	Not at all
Very much	Very much	Not at all	Quite a bit	Not at all	Very much	Very much	Not at all	Not at all	Not at all	Not at all	Not at all	Very much	Not at all	Quite a bit	Very much	Not at all	Very much	A little	Very much	Very much	Not at all	Not at all	Very much	Not at all	Quite a bit	Quite a bit	Not at all	4	4	A little	Very much	Very much	Not at all	A little	Not at all	A little		Very much	Very much	Very much	Very much	Very much	Quite a bit	Not at all	Not at all	Not at all	Not at all	Not at all	Not at all
Not at all	A little	Not at all	Quite a bit	Quite a bit	Not at all	Not at all	Not at all	Not at all	Not at all	Not at all	Not at all	Not at all	Not at all	Quite a bit	Not at all	Not at all	A little	Not at all	Not at all	Not at all	Not at all	Not at all	Not at all	Not at all	Not at all	Not at all	Not at all	7	7	Not at all	Not at all	Not at all	Very much	Not at all	Not at all	Not at all	A little	Quite a bit	Quite a bit	Very much	Quite a bit	Very much	Quite a bit	A little	Not at all	Not at all	Not at all	Not at all	Not at all
A little	A little	Not at all	Not at all	Not at all	Not at all	Not at all	Not at all	Not at all	Not at all	Not at all	Not at all	Not at all	Not at all	A little	Not at all	A little	Not at all	A little	Not at all	A little	Not at all	Not at all	Not at all	Not at all	Not at all	Not at all	Quite a bit	6	6	Quite a bit	A little	Not at all	A little	Not at all	Not at all	Not at all		Very much	Very much	Very much	Very much	Very much	Not at all	Not at all	Not at all	Not at all	Not at all	Not at all	Very much
A little	Not at all	Not at all	Not at all	Not at all	Not at all	Not at all	A little	A little	Not at all	Not at all	Not at all	A little	Not at all	Not at all	Not at all	Quite a bit	Not at all	Not at all	Not at all	Not at all	Not at all	Not at all	A little	Not at all	Not at all	Not at all	Very much	6	6	Not at all	Not at all	Not at all	Not at all	Not at all	Not at all	Not at all		Not at all	Not at all	Not at all	Not at all	Very much	A little	Not at all	A little	Not at all	Not at all	Not at all	Not at all
A little	A little	A little	Not at all	Not at all	Not at all	Not at all	Not at all	Not at all	Not at all	Not at all	A little	A little	Not at all	Very much	Not at all	A little	A little	A little	A little	Not at all	Not at all	Not at all	Not at all	Not at all	Not at all	A little	A little	6	6	A little	A little	Not at all	A little	Not at all	Not at all	A little	Not at all	Very much	Very much	Quite a bit	Quite a bit	Quite a bit	A little	A little	A little	Not at all	Not at all	Not at all	Not at all
Not at all	Not at all	Not at all	Not at all	Not at all	Not at all	Not at all	A little	A little	A little	Not at all	A little	A little	Not at all	Not at all	Not at all	Not at all	A little	A little	A little	Not at all	Not at all	Not at all	Not at all	Not at all	Not at all	Not at all	Quite a bit	7	6	A little	Not at all	Not at all	Not at all	Not at all	Not at all	A little		Quite a bit	Quite a bit	A little	A little	A little	A little	Not at all	A little	A little	Not at all	Not at all	Not at all
Not at all	A little	A little	A little	A little	A little	A little	A little	A little	A little	A little	Not at all	Not at all	A little	Quite a bit	A little	Quite a bit	Quite a bit	A little	A little	Not at all	Not at all	Not at all	Not at all	Not at all	A little	A little	Very much	4	4	Quite a bit	Not at all	A little	Not at all	A little	Not at all	Not at all		Very much	Very much	Very much	Very much	A little	Quite a bit	Not at all	Not at all	Not at all	Not at all	A little	A little
A little	A little	Not at all	Not at all	Not at all	Not at all	Not at all	Not at all	Not at all	Not at all	Not at all	A little	A little	Not at all	A little	A little	A little	Not at all	A little	A little	Not at all	Not at all	Not at all	A little	Not at all	Not at all	Not at all	Not at all	7	5	Not at all	Not at all	Not at all	Not at all	Not at all	Not at all	Not at all		Very much	Very much	Very much	Very much	A little	Very much	A little	A little	A little	Not at all	A little	A little
Quite a bit	Not at all	Not at all	Not at all	Not at all	Not at all	Not at all	Not at all	Not at all	Not at all	Not at all	Not at all	Not at all	Not at all	Not at all	Not at all	Not at all	Not at all	Not at all	Not at all	Not at all	Not at all	Not at all	Not at all	Not at all	A little	Not at all	Very much	5	5	Quite a bit	Not at all	Not at all	Not at all	Not at all	Not at all	A little		Quite a bit	Quite a bit	Quite a bit	Quite a bit	Quite a bit	Very much	Quite a bit	Not at all	Not at all	Not at all	Not at all	Not at all
A little	Quite a bit	Not at all	Quite a bit	Not at all	A little	A little	A little	A little	A little	A little	Not at all	Not at all	Not at all	Quite a bit	Not at all	Not at all	A little	A little	A little	Not at all	A little	Not at all	Not at all	Not at all	A little	A little	Very much	5	5	A little	Not at all	Not at all	Not at all	A little	Not at all	A little		Quite a bit	Quite a bit	Quite a bit	Quite a bit	Quite a bit	Quite a bit	Not at all	Quite a bit	A little	Not at all	A little	A little
Not at all	Not at all	Not at all	Not at all	Not at all	Not at all	Not at all	Not at all	Not at all	Not at all	Not at all	Not at all	Not at all	Not at all	Not at all	Not at all	Quite a bit	Not at all	Not at all	Not at all	Not at all	Not at all	Not at all	Not at all	Not at all	Not at all	Not at all	Not at all	7	7	Not at all	Not at all	Not at all	Not at all		Not at all	Not at all		Not at all	Not at all	Not at all	Very much	Very much	Not at all	Quite a bit	Not at all	Quite a bit	Quite a bit	Not at all	Not at all
Not at all	A little	Not at all	Quite a bit	Not at all	A little	Not at all	Not at all	Not at all	A little	Not at all	Not at all	A little	Not at all	Not at all	Not at all	Not at all	A little	A little	A little	Not at all	Not at all	Not at all	Not at all	Not at all	A little	Not at all	A little	3	3	Not at all	Not at all	A little	Not at all	A little	Not at all	Not at all		Very much	Very much	Very much	Very much	Not at all	Not at all	Quite a bit	Not at all	A little	A little	A little	Not at all
A little	Very much	Not at all	A little	Not at all	Not at all	Not at all	A little	A little	A little	A little	A little	Not at all	Not at all	A little	A little	A little	A little	A little	A little	A little	A little	Not at all	Not at all	A little	Quite a bit	Quite a bit	Quite a bit	5	7	Quite a bit	A little	Quite a bit	Not at all	A little	Not at all	A little		A little	A little	A little	A little	A little	A little	Not at all	A little	A little	Not at all	Not at all	A little
Quite a bit	Very much	A little	A little	Not at all	A little	A little	Not at all	Not at all	Not at all	Not at all	Not at all	A little	Not at all	Quite a bit	Not at all	Not at all	A little	A little	A little	Not at all	Not at all	Not at all	Not at all	Not at all	A little	A little	Not at all	5	5	Not at all	Not at all	Not at all	Quite a bit	A little	Not at all	Not at all	A little	Not at all	Very much	Very much	Very much	Very much	A little	A little	Not at all	A little	Not at all	Not at all	Not at all
Quite a bit	A little	Not at all	Not at all	Not at all	Not at all	Not at all	Not at all	Not at all	Not at all	Not at all	Not at all	Not at all	Not at all	Quite a bit	Not at all	Not at all	Not at all	Not at all	Not at all	Not at all	Not at all	Not at all	Not at all	Not at all	Not at all	Not at all	Very much				Not at all				Not at all	Not at all		A little	Not at all	Not at all	Not at all	A little	A little	Not at all	A little	Not at all	Not at all	Not at all	Not at all
Very much	Not at all	Not at all	A little	Not at all	A little	Not at all	Not at all	A little	Not at all	A little	Not at all	Not at all	Not at all	A little	Not at all	Very much	Very much	A little	Not at all	Not at all	Quite a bit	Not at all	Not at all	Not at all	A little	A little	Very much	3	3	Not at all	Not at all	A little	Not at all	A little	A little	Not at all		Very much	Very much	Very much	Very much	Not at all	Quite a bit	Not at all	Not at all	Quite a bit	Quite a bit	Not at all	Not at all
Very much	Not at all	Not at all	Not at all	Not at all	Not at all	Not at all	Not at all	Not at all	Not at all	A little	Not at all	Not at all	Not at all	Not at all	Not at all	Not at all	Not at all	Not at all	Not at all	Not at all	Not at all	Not at all	Not at all	Not at all	Not at all	Not at all	A little	5	5	Not at all	Not at all	Not at all	Not at all	Not at all	Not at all	Not at all		Quite a bit	A little	A little	Very much	Very much	Quite a bit	Quite a bit	Quite a bit	Quite a bit	Quite a bit	Not at all	Not at all
Very much	Quite a bit	Not at all	Quite a bit	Not at all	Very much	Very much	Quite a bit	Very much	Very much	Very much	Not at all	Not at all	Not at all	Not at all	Not at all	Not at all	Not at all		Not at all	Very much	Not at all	Not at all	Quite a bit	Not at all	A little		A little	5	5	Quite a bit	Quite a bit	Very much	Not at all	Not at all	Not at all	Very much		Not at all	A little	Not at all	A little	Not at all	Very much	Very much	A little	Quite a bit	Not at all	Quite a bit	Not at all
Very much	Not at all	Not at all	Quite a bit	A little	Quite a bit	Quite a bit	Very much	Very much	Very much	Very much	Very much	Not at all	Not at all	Not at all	Not at all	Not at all	Not at all	Not at all	Quite a bit	Not at all	Not at all	Not at all	Not at all	Not at all	Not at all	Not at all	Very much	5	5	Very much	Quite a bit	Not at all	Not at all	Not at all	Not at all	Not at all		Quite a bit	Very much	Very much	Very much	Very much	Very much	A little	A little	A little	A little	Not at all	Not at all
Quite a bit	Not at all	Not at all	Not at all	Not at all	Not at all	Not at all	Not at all	Not at all	Not at all	Not at all	Not at all	Not at all	Not at all	Not at all	Not at all	Not at all	Not at all	Not at all	Not at all	Not at all	Not at all	Not at all	Not at all	Not at all	Not at all	Not at all	Not at all	6	6	Not at all	Not at all	Not at all	Not at all	Not at all	Not at all	Not at all		A little	Quite a bit	Quite a bit	Quite a bit	Very much	Very much	Quite a bit	A little	Very much	Not at all	Not at all	Not at all
A little	Very much	Quite a bit	Not at all	Not at all	Quite a bit	Quite a bit	Quite a bit	Very much	Very much	Very much	Not at all	Not at all	Quite a bit	Very much	Quite a bit	Quite a bit	Very much	Very much	Not at all	Not at all	Not at all	Quite a bit	Not at all	Not at all	Very much	Quite a bit	Quite a bit	5	5	Quite a bit	Not at all	Very much	Not at all	Very much	Not at all	Not at all		Not at all	A little	Not at all	Not at all	Very much	Very much	Not at all	Not at all	Not at all	Not at all	Not at all	Not at all
Not at all	Not at all	Not at all	Not at all	Not at all	Not at all	Not at all	Not at all	Not at all	Not at all	Not at all	Not at all	Not at all	Not at all	Not at all	Not at all	Not at all	Not at all	Not at all	Not at all	Very much	Quite a bit	Not at all	Not at all	Not at all	Not at all	Not at all	Very much	7	7	Not at all	Not at all	A little	Not at all	Not at all	Not at all	Not at all		Quite a bit	Quite a bit	Quite a bit	A little	Very much	Not at all	Not at all	Not at all	Not at all	Not at all	Not at all	Not at all
Very much	Very much	Not at all	Not at all	Not at all	Not at all	Not at all	Not at all	Not at all	Not at all	Not at all	A little	Very much	A little	Very much	Not at all	Very much	Not at all	Not at all	Quite a bit	Quite a bit	Not at all	Not at all	Not at all	Very much	Not at all	Not at all	Very much	4	4	Not at all	Not at all	Not at all	Not at all	Not at all	Quite a bit	Very much		A little	Very much	Not at all	Not at all	Very much	Not at all	A little	Not at all	Not at all	A little	Not at all	Not at all
Not at all	Not at all	Not at all	Not at all	Not at all	Not at all	Not at all	Not at all	Not at all	Not at all	Not at all	Not at all	Not at all	Very much	Very much	Not at all	Not at all	Not at all	Not at all	Not at all	Quite a bit	Very much	Not at all	Not at all	Not at all	Not at all	Not at all	Not at all	6	6	Not at all	Not at all	Not at all	Not at all	Not at all	Not at all	Not at all		Not at all	Not at all	Not at all	Not at all	Not at all	Not at all	Not at all	Not at all	Not at all	Not at all	Not at all	Not at all
Not at all	Very much	Not at all	Not at all	Not at all	Quite a bit	Very much	Not at all	Not at all	Not at all	Not at all	Not at all	Not at all	Not at all	Quite a bit	Not at all	Quite a bit	Very much	Very much	Not at all	Quite a bit	Not at all	Not at all	Not at all	Quite a bit	Not at all	Quite a bit	Very much	3	2	Very much	Quite a bit	Not at all	Not at all	Quite a bit	Not at all	Not at all		Not at all	Not at all	Not at all	A little	Very much	Not at all	Not at all	Very much	Not at all	Not at all	Very much	Not at all
Not at all	Not at all	Not at all	Not at all	Not at all	A little	A little	A little	Not at all	A little	Not at all	Not at all	Very much	Not at all	Not at all	Not at all	Quite a bit	A little	Not at all	A little	Not at all	Not at all	Not at all	Not at all	A little	Quite a bit	A little	Very much	3	3	Quite a bit	Not at all	Not at all	Not at all	Not at all	Not at all	A little		Quite a bit	A little	Quite a bit	Not at all	Not at all	Not at all	Not at all	A little	Quite a bit	A little	Quite a bit	Quite a bit
Not at all	Quite a bit	Not at all	Quite a bit	Not at all	Quite a bit	Quite a bit	Not at all	Not at all	Not at all	Not at all	Not at all	Very much	A little	Very much	A little	Not at all	A little	Not at all	Not at all	Not at all	Not at all	Not at all	Very much	Not at all	Not at all	Not at all	Not at all	4	4	Not at all	Not at all	Not at all	Not at all	Not at all	Not at all	Quite a bit		Not at all	Not at all	Not at all	Very much	A little	A little	Very much	Not at all	Quite a bit	Very much	Very much	Not at all
Not at all	Not at all	Not at all	A little	Not at all	Not at all	Not at all	Not at all	Not at all	Not at all	Not at all	Not at all	Not at all	Not at all	Quite a bit	Not at all	Very much	Not at all	Not at all	Not at all	Not at all	Very much	Not at all	Very much	Not at all	A little	Not at all	Very much	5	5	A little	A little	Not at all	Not at all	Not at all	Not at all	Not at all		Not at all	A little	A little	Very much	Very much	Very much	Not at all	Quite a bit	Quite a bit	Not at all	Not at all	Not at all
Very much	Very much	Very much	Very much	Very much	Very much	Very much	Very much	Very much	Very much	Very much	Not at all	Very much	Quite a bit	A little	Quite a bit	Very much	Very much	Very much	Very much	Very much	Quite a bit	Not at all	Quite a bit	Not at all	Very much	Very much	Quite a bit	1	1	A little	Not at all	A little	Not at all	Very much	A little	Very much		Very much	A little	Very much	Very much	Very much	Very much	Not at all	A little	A little	Not at all	A little	A little
Not at all	Not at all	Not at all	Quite a bit	Not at all	Not at all	Not at all	Not at all	Not at all	Not at all	A little	Not at all	A little	Not at all	Not at all	Not at all	Not at all	Not at all	Not at all	Not at all	Quite a bit	Not at all	Not at all	A little	Not at all	A little	Not at all	Not at all	5	5	Not at all	Not at all	Not at all	Not at all	Not at all	Not at all	Not at all		Not at all	Not at all	Not at all	Quite a bit	Very much	Not at all	Very much	Not at all	Not at all	Not at all	Not at all	Not at all
Not at all	Quite a bit	Not at all	Not at all	Not at all	A little	A little	A little	A little	A little	Quite a bit	Not at all	Not at all	Very much	Very much	A little	Not at all	Quite a bit	A little	A little	Quite a bit	Not at all	Not at all	Not at all	Not at all	Quite a bit	Not at all	Not at all	1	2	Very much	A little	Very much	Not at all	Not at all	Not at all	Quite a bit		Very much	Very much	Very much	Very much	Very much	Not at all	Very much	A little	Quite a bit	Quite a bit	Very much	Quite a bit
Very much	Very much	Not at all	Very much	Not at all	Very much	Quite a bit	Very much	Very much	Very much	Very much	Very much	Not at all	Very much	Very much	A little	Very much	Quite a bit	Very much	Very much	Very much	Very much	Very much	Not at all	Not at all	Very much	Very much	Very much	3	3	Very much	Very much	A little	Very much	Very much	Quite a bit	Very much	Very much	Not at all	Not at all	Not at all	Not at all	Very much	Very much	Very much	Not at all	A little	Very much	Not at all	Not at all
Quite a bit	Not at all	Not at all	Not at all	Not at all	Not at all	Not at all	Very much	Very much	Very much	Very much	A little	Not at all	Not at all	Very much	Not at all	Very much	Not at all	Not at all	Not at all	A little	A little	Not at all	Not at all	A little	Not at all	Not at all	Not at all	3	3	A little	A little	A little	Not at all	Not at all	Not at all	A little		Quite a bit	Not at all	Not at all	Not at all	Very much	Quite a bit	Quite a bit	A little	A little	Quite a bit	Very much	Not at all
Not at all	Not at all	Not at all	A little	Not at all	A little	A little	A little	Not at all	A little	Not at all	Not at all	A little	Not at all	Not at all	Not at all	Not at all	A little	A little	A little	Not at all	Not at all	Not at all	A little	Not at all	Quite a bit	Not at all	Quite a bit	4	4	Not at all	Not at all	Not at all	Not at all	A little	Not at all	Not at all		Very much	Very much	Very much	Very much	Very much	Quite a bit	A little	Very much	Quite a bit	Quite a bit	Not at all	Not at all
Not at all	Very much	Not at all	Quite a bit	Not at all	Quite a bit	Not at all	Not at all	Quite a bit	Quite a bit	Not at all	Not at all	Quite a bit	Not at all	Not at all	Not at all	Quite a bit	Very much	A little	Not at all	Not at all	Not at all	Not at all	Very much	A little	Very much	Very much	Not at all	4	4	Very much	Not at all	Very much	Not at all	A little	Not at all	Not at all		Very much	Very much	Very much	Very much	Very much	Quite a bit	Not at all	Not at all	Not at all	Not at all	Very much	Not at all
Very much	Not at all	Not at all	A little	Not at all	Not at all	Not at all	Not at all	Not at all	Not at all	Not at all	Not at all	Not at all	Not at all	Not at all	Not at all	Not at all	Not at all	Not at all	Not at all	Not at all	Not at all	Not at all	Not at all	Not at all	Not at all	Not at all	Very much	4	4	Not at all	Not at all	Not at all	Not at all	Not at all	Not at all	Quite a bit		A little	A little	A little	A little	Very much	Very much	Not at all	Not at all	Quite a bit	Not at all	Very much	Not at all
Very much	Very much	Not at all	Not at all	Not at all	Not at all	Not at all	Not at all	Not at all	Not at all	Not at all	Not at all	Not at all	Not at all	Not at all	Not at all	Not at all	Not at all	Not at all	Not at all	Quite a bit	Quite a bit	Not at all	Not at all	Not at all	Not at all	Not at all	Not at all	7	7	Not at all	Not at all	Not at all	Not at all	Not at all	Not at all	Not at all		Very much	Very much	Very much	Very much	Very much	A little	Not at all	Not at all	Not at all	Not at all	Not at all	Not at all
Not at all	Not at all	Not at all	Not at all	Not at all	Not at all	Not at all	Not at all	Not at all	Not at all	A little	Not at all	A little	Not at all	Very much	Not at all	Very much	Not at all	A little	Not at all	Not at all	Not at all	Not at all	Not at all	Not at all	Not at all	Not at all	Very much	5		Not at all	Not at all	Not at all	Not at all	A little	Not at all	A little		Not at all	A little	Quite a bit	Very much	Quite a bit	Quite a bit	Not at all	A little	A little	Not at all	Not at all	Not at all
Quite a bit	Very much	Not at all	Very much	Not at all	Not at all	Quite a bit	Very much	Very much	Very much	Very much	Very much	Very much	Very much	Very much	Very much	Very much	Very much	Very much	Quite a bit	A little	Very much	Very much	Not at all	Very much	Very much	Very much	Very much	1	1	Not at all	Not at all	Not at all	Not at all	Very much	Not at all	Very much		Not at all	Not at all	Not at all	A little	Very much	Very much	Not at all	Not at all	Very much	Not at all	Not at all	Very much
Quite a bit	Very much	Not at all	A little	Not at all	Not at all	Not at all	Not at all	Not at all	Not at all	Not at all	Not at all	A little	Not at all	Not at all	Not at all	Not at all	Not at all	A little	Not at all	Not at all	Not at all	Not at all	Not at all	Not at all	Not at all	Not at all	Very much	6	6	Not at all	Not at all	Quite a bit	Not at all	Not at all	Not at all	Not at all		Quite a bit	Quite a bit	Quite a bit	Quite a bit	Very much	Very much	Very much	Very much	Very much	Very much	A little	Not at all
Quite a bit	Very much	Very much	Very much	Not at all	Not at all	A little	Very much	Not at all	Not at all	Not at all	Quite a bit	A little	Quite a bit	Very much	Not at all	Quite a bit	Very much	A little	Quite a bit	A little	A little	Not at all	A little	Not at all	Quite a bit	Not at all	Not at all	5	5	Not at all	Not at all	Not at all	Not at all	Not at all	Not at all	Quite a bit		Not at all	A little	Quite a bit	A little	Very much	Quite a bit	Not at all	Not at all	Not at all	Not at all	Quite a bit	Not at all
Very much	Quite a bit	Not at all	A little	Not at all	Very much	Quite a bit	Quite a bit	Quite a bit	Quite a bit	Very much	A little	A little	A little	Not at all	Not at all	A little	Quite a bit	A little	Not at all	A little	A little	Not at all	Very much	Not at all	Quite a bit	A little	Very much	3	3	Not at all	Not at all	A little	Not at all	Not at all	A little	Quite a bit		Not at all	Not at all	Not at all	Not at all	Very much	Quite a bit	A little	Quite a bit	Very much	Quite a bit	A little	Not at all
Not at all	Not at all	Not at all	Not at all	Not at all	Not at all	Not at all	Not at all	Not at all	Very much	Very much	Not at all	Quite a bit	Not at all	Very much	Not at all	Very much	Not at all	Not at all	Not at all	Not at all	Not at all	Not at all	Not at all	Not at all	Not at all	Not at all	A little	5	5	Quite a bit	Not at all	Not at all	Not at all	Not at all	Not at all	Not at all		Not at all	Not at all	Not at all	Not at all	A little	Very much	Very much	Not at all	Quite a bit	Not at all	Not at all	Not at all
Very much	Very much	A little	Not at all	Not at all	A little	A little	Not at all	Not at all	Not at all	Not at all	Not at all	Not at all	Not at all	Very much	Not at all	Very much	A little	A little	Not at all	A little	Not at all	Not at all	Quite a bit	Not at all	Not at all	A little	Quite a bit	5	5	Quite a bit	Not at all	A little	Not at all	A little	Not at all	Not at all		A little	Not at all	Not at all	Not at all	Very much	A little	Quite a bit	Not at all	Very much	Not at all	Very much	Not at all
Quite a bit	Very much	Very much	Very much	Not at all	Not at all	A little	Very much	Not at all	Not at all	Not at all	Quite a bit	A little	Quite a bit	Very much	Not at all	Very much	Very much	A little	Quite a bit	Very much	Quite a bit	Not at all	A little	Not at all	Quite a bit	Not at all	Very much	3	3	Not at all	Not at all	Not at all	Not at all	Not at all	Not at all	Quite a bit		Not at all	A little	Quite a bit	A little	Very much	Very much	Very much	Not at all	Very much	Very much	A little	Not at all
Very much	Quite a bit	Not at all	A little	Not at all	Very much	Quite a bit	Quite a bit	Quite a bit	Quite a bit	Very much	A little	A little	A little	Not at all	Not at all	Quite a bit	Quite a bit	A little	Not at all	A little	A little	Not at all	Very much	Not at all	Very much	A little	A little	4	4	Not at all	Not at all	A little	Not at all	Not at all	A little	Quite a bit		A little	A little	A little	A little	Very much	Quite a bit	A little	Quite a bit	Very much	Quite a bit	A little	Not at all
A little	Not at all	Not at all	Not at all	Not at all	A little	Not at all	A little	A little	A little	Not at all	A little	A little	A little	Very much	A little	A little	Very much	Quite a bit	Not at all	Not at all	Quite a bit	Quite a bit	Not at all	Quite a bit	A little	A little	Quite a bit	4	4	Very much	Not at all	Quite a bit	Very much	Not at all	Not at all	Quite a bit	A little	Quite a bit	Quite a bit			A little	Quite a bit	Quite a bit	Not at all	A little	Not at all	Not at all	Quite a bit
Not at all	A little	Not at all	Not at all	Not at all	Not at all	Not at all	Very much	Very much	Very much	A little	A little	Not at all	Not at all	Not at all	Not at all	Not at all	A little	Not at all	Not at all	Not at all	Not at all	Not at all	Not at all	Not at all	A little	Not at all	Quite a bit	5	5	Very much	Not at all	Not at all	Not at all	Not at all	Not at all	A little		Not at all	Not at all	Not at all	Not at all	Very much	Not at all	Not at all	Not at all	A little	Quite a bit	A little	Not at all
Not at all	Quite a bit	Not at all	Not at all	Not at all	Not at all	Not at all	Not at all	Not at all	Not at all	A little	Not at all	A little	Not at all	Not at all	Not at all	Not at all	Not at all	A little	Not at all	Not at all	Not at all	Not at all	A little	Not at all	Not at all	Not at all	A little	4	4	A little	Quite a bit	Not at all	Not at all	A little	Not at all	Very much		Not at all	Not at all	Not at all	Quite a bit	Very much	Quite a bit	Quite a bit	Quite a bit	A little	Not at all	Not at all	Not at all
Very much	Not at all	Not at all	Not at all	Not at all	Not at all	Not at all	Not at all	Not at all	Not at all	Not at all	Not at all	Not at all	Not at all	Not at all	Not at all	Quite a bit	Not at all	Not at all	Not at all	Not at all	Not at all	Not at all	A little	Not at all	Not at all	Not at all	Very much	6	6	Not at all	Not at all	Not at all	Not at all	Not at all	Not at all	Quite a bit		Not at all	Not at all	Not at all	Not at all	Very much	A little	A little	A little	Not at all	Not at all	A little	Not at all
Very much	Quite a bit	Not at all	Not at all	Not at all	Not at all	Not at all	Not at all	Not at all	Not at all	Not at all	Not at all	Very much	Not at all	Not at all	Not at all	Not at all	Not at all	Not at all	Not at all	Not at all	Not at all	Not at all	Not at all	Very much	Quite a bit	A little	Not at all	5	5	Quite a bit	Not at all	Not at all	Not at all	A little	Not at all	Not at all		A little	Not at all	Not at all	Not at all	Very much	Quite a bit	Not at all	Very much	Very much	Not at all	Not at all	Not at all
Not at all	Not at all	Not at all	Not at all	Not at all	Not at all	Not at all	A little	A little	A little	Not at all	Not at all	Not at all	Not at all	Not at all	Not at all	Not at all	Not at all	Not at all	Not at all	Not at all	Not at all	Not at all	Not at all	Not at all	Not at all	Not at all	Very much	6	6	Not at all	Not at all	Not at all	Not at all	Not at all	Not at all	Not at all		Very much	Quite a bit	Very much	Very much	Very much	Quite a bit	Not at all	Not at all	Quite a bit	Not at all	Not at all	Not at all
Not at all	Very much	Quite a bit	A little	Not at all	Not at all	A little	A little	A little	A little	Not at all	A little	Not at all	Not at all	Not at all	Not at all	Not at all	A little	Not at all	Not at all	Not at all	Not at all	Not at all	Not at all	Very much	A little	Not at all	Very much	7	7	Not at all	Not at all	Not at all	Not at all	Not at all	Not at all	Not at all		Very much	Very much	Very much	Very much	Very much	A little	Not at all	A little	A little	Not at all	Not at all	Not at all
Not at all	Not at all	Not at all	Not at all	Not at all	Not at all	Not at all	Not at all	Not at all	Not at all	Not at all	Not at all	Not at all	Not at all	Not at all	Not at all	Not at all	Not at all	Not at all	Not at all	Not at all	Not at all	Not at all	Not at all	Not at all	Not at all	Not at all	Very much	6	7	Not at all	Not at all	Not at all	Very much	Not at all	Very much	A little	Not at all	Quite a bit	Not at all	Not at all	Not at all	Very much	Not at all	Not at all	Not at all	Not at all	Not at all	A little	Not at all
Quite a bit	Quite a bit	Not at all	Not at all	Not at all	A little	Not at all	A little	A little	A little	A little	Not at all	Quite a bit	Not at all	Quite a bit	Not at all	Quite a bit	Not at all	Not at all	Not at all	A little	Not at all	Not at all	Not at all	Not at all	A little	A little	Quite a bit	4	4	Not at all	Not at all	Not at all	Not at all	A little	Not at all	Very much		A little	A little	Very much	Very much	Very much	Quite a bit	Not at all	Quite a bit	A little	Quite a bit	Not at all	Very much
Very much	Not at all	Not at all	Not at all	Not at all	Not at all	Not at all	Quite a bit	Quite a bit	Quite a bit	Quite a bit	Not at all	Not at all	Not at all	A little	Not at all	Very much	Not at all	Not at all	Not at all	Not at all	A little	Not at all	Not at all	Very much	Not at all	Not at all	Not at all	6	6	A little	Quite a bit	A little	Not at all	Not at all	Quite a bit	Very much		Very much	Very much	Very much	Very much	Very much	Very much	Quite a bit	Quite a bit	Not at all	Not at all	Very much	A little
Not at all	Quite a bit	Not at all	Not at all	Not at all	A little	Not at all	Not at all	Not at all	Not at all	Quite a bit	Not at all	Not at all	A little	Not at all	Not at all	Not at all	Not at all	Not at all	Not at all	Not at all	Not at all	Not at all	Quite a bit	Not at all	Not at all	Not at all	Very much	5	5	Not at all	Quite a bit	Not at all	Very much	Not at all	A little	Quite a bit	Quite a bit	Not at all	Very much	Not at all	Very much	Quite a bit	Quite a bit	Quite a bit	Not at all	Not at all	Not at all	Not at all	Not at all
Very much	Very much	Quite a bit	Quite a bit	Not at all	Very much	Very much	Very much	Very much	Very much	Very much	Very much	Very much	Quite a bit	Very much	Not at all	Very much	Quite a bit	Very much	Very much	Very much	Very much	Not at all	Very much	Not at all	Very much	Very much	Very much	1	1	Very much	Very much	Very much	A little	A little	Very much	Very much	Not at all	Not at all	Not at all	A little	Quite a bit	Not at all	Very much	Very much	Very much	Very much	Not at all	Quite a bit	Not at all
Not at all	Not at all	Not at all	Not at all	Not at all	Not at all	Not at all	A little	A little	A little	Not at all	Not at all	Not at all	A little	Very much	Not at all	Not at all	Not at all	Not at all	Very much	Not at all	Not at all	Not at all	Not at all	Not at all	Not at all	Not at all	Not at all	7	7	Not at all	Not at all	A little	Very much	Not at all	Not at all	Not at all	Quite a bit	Quite a bit	Not at all	Not at all	Very much	Very much	Quite a bit	Quite a bit	Not at all	A little	Not at all	Not at all	Not at all
Very much	Not at all	Not at all	Not at all	Not at all	Not at all	Not at all	A little	A little	A little	Not at all	Not at all	Not at all	Not at all	A little	Quite a bit	Quite a bit	A little	Not at all	Not at all	A little	Very much	Very much	Not at all	Very much	Very much	Not at all	Quite a bit	4	4	Not at all	Not at all	Not at all	Not at all	Not at all	Not at all	Very much		Not at all	Not at all	Very much	Very much	Very much	Very much	A little	A little	Quite a bit	A little	A little	Not at all

## Sheet: Data 2
Age	Gender	Education	Residence	Marital status	Professional Status	Cycles of chemotherapy	Stage of tumor	Comorbidities	Surgery	Medications
65	Female	Illiterate	Khartoum State	Married	Unemployed	4	IIb	None	MRM	(Cyclophosphamide/5-FU)+Doxorubicin or Doxorubicin+docetaxel
40	Female	High school	Khartoum State	Married	Unemployed	2	III*	None	No	(Cyclophosphamide/5-FU)+Doxorubicin or Doxorubicin+docetaxel
48	Female	Illiterate	Khartoum State	Married	Unemployed	5	IIb	Others	MRM	Paclitaxel/docetaxel + carboplatin
47	Female	Illiterate	Out-side Khartoum State	Married	Unemployed	7	III*	None	MRM	Docetaxel or paclitaxel
45	Female	University	Out-side Khartoum State	Married	Unemployed	3	IIa	Diabetes Mellitus	MRM	Docetaxel or paclitaxel
56	Female	Primary school	Out-side Khartoum State	Married	Unemployed	3	IIa	Hypertension	MRM	Docetaxel or paclitaxel
48	Female	High school	Khartoum State	Married	Unemployed	5	IIa	None	MRM	Docetaxel or paclitaxel
36	Female	High school	Out-side Khartoum State	Married	Unemployed	6	III*	None	No	Docetaxel or paclitaxel
45	Female	Primary school	Out-side Khartoum State	Single	Unemployed	7	IIb	None	No	Docetaxel or paclitaxel
59	Female	High school	Khartoum State	Married	Unemployed	5	III*	Hypertension + Diabetes Mellitus	No	Docetaxel or paclitaxel
30	Female	University	Khartoum State	Divorced	Unemployed	5	III*	None	No	Docetaxel or paclitaxel
60	Female	Illiterate	Khartoum State	Married	Unemployed	6	IIb	Others	No	Docetaxel or paclitaxel
55	Female	Illiterate	Khartoum State	Married	Unemployed	6	III*	None	No	Docetaxel or paclitaxel
50	Female	Illiterate	Out-side Khartoum State	Married	Unemployed	6	IIa	None	MRM	Docetaxel or paclitaxel
33	Female	University	Out-side Khartoum State	Single	Unemployed	4	III*	None	MRM	Docetaxel or paclitaxel
41	Female	University	Out-side Khartoum State	Divorced	Unemployed	4	III	None	MRM	(Cyclophosphamide/5-FU)+Doxorubicin or Doxorubicin+docetaxel
41	Female	Illiterate	Khartoum State	Married	Employed	4	IIa	None	No	(Cyclophosphamide/5-FU)+Doxorubicin or Doxorubicin+docetaxel
55	Female	High school	Out-side Khartoum State	Married	Unemployed	5	III	None	MRM	(Cyclophosphamide/5-FU)+Doxorubicin or Doxorubicin+docetaxel
41	Female	Primary school	Out-side Khartoum State	Married	Unemployed	2	IIb	None	MRM	(Cyclophosphamide/5-FU)+Doxorubicin or Doxorubicin+docetaxel
49	Female	High school	Khartoum State	Widow	Unemployed	3	Stage 1	None	BCS	(Cyclophosphamide/5-FU)+Doxorubicin or Doxorubicin+docetaxel
58	Female	University	Khartoum State	Married	Unemployed	3	IIb	Hypertension + Diabetes Mellitus	MRM	(Cyclophosphamide/5-FU)+Doxorubicin or Doxorubicin+docetaxel
62	Female	Primary school	Out-side Khartoum State	Married	Unemployed	2	Stage 1	Hypertension	BCS	(Cyclophosphamide/5-FU)+Doxorubicin or Doxorubicin+docetaxel
50	Female	High school	Out-side Khartoum State	Married	Unemployed	6	III*	None	MRM	(Cyclophosphamide/5-FU)+Doxorubicin or Doxorubicin+docetaxel
50	Female	Primary school	Khartoum State	Married	Unemployed	2	III	Hypertension	MRM	(Cyclophosphamide/5-FU)+Epirubicin+ docetaxel
60	Female	Illiterate	Khartoum State	Married	Unemployed	7	IIa	Diabetes Mellitus	MRM	(Cyclophosphamide/5-FU)+Epirubicin+ docetaxel
58	Female	High school	Out-side Khartoum State	Married	Unemployed	2	IIb	Hypertension	MRM	(Cyclophosphamide/5-FU)+Epirubicin+ docetaxel
70	Female	Illiterate	Out-side Khartoum State	Married	Unemployed	4	III*	None	No	(Cyclophosphamide/5-FU)+Epirubicin+ docetaxel
59	Female	Primary school	Out-side Khartoum State	Married	Unemployed	2	III*	Diabetes Mellitus	No	(Cyclophosphamide/5-FU)+Epirubicin+ docetaxel
65	Female	Illiterate	Khartoum State	Married	Unemployed	5	III*	Hypertension	No	(Cyclophosphamide/5-FU)+Epirubicin+ docetaxel
50	Female	High school	Khartoum State	Single	Unemployed	6	IIa	None	MRM	(Cyclophosphamide/5-FU)+Epirubicin+ docetaxel
58	Female	Illiterate	Khartoum State	Married	Unemployed	2	IIb	None	No	(Cyclophosphamide/5-FU)+Epirubicin+ docetaxel
49	Female	Primary school	Out-side Khartoum State	Widow	Unemployed	4	III	Diabetes Mellitus	MRM	(Cyclophosphamide/5-FU)+Epirubicin+ docetaxel
25	Female	University	Khartoum State	Single	Unemployed	3	IIb	None	No	(Cyclophosphamide/5-FU)+Epirubicin+ docetaxel
49	Female	Primary school	Khartoum State	Single	Unemployed	5	III	None	MRM	(Cyclophosphamide/5-FU)+Epirubicin+ docetaxel
50	Female	Illiterate	Khartoum State	Single	Unemployed	6	III*	None	No	(Cyclophosphamide/5-FU)+Doxorubicin or Doxorubicin+docetaxel
35	Female	University	Out-side Khartoum State	Single	Unemployed	7	IIb	None	MRM	(Cyclophosphamide/5-FU)+Doxorubicin or Doxorubicin+docetaxel
70	Female	Illiterate	Khartoum State	Single	Unemployed	2	III	Hypertension	MRM	(Cyclophosphamide/5-FU)+Doxorubicin or Doxorubicin+docetaxel
35	Female	University	Out-side Khartoum State	Single	Unemployed	4	IIa	None	MRM	(Cyclophosphamide/5-FU)+Doxorubicin or Doxorubicin+docetaxel
50	Female	Primary school	Khartoum State	Single	Unemployed	2	III	None	MRM	(Cyclophosphamide/5-FU)+Epirubicin+ docetaxel
22	Female	Illiterate	Khartoum State	Married	Unemployed	4	IIb	Others	MRM	(Cyclophosphamide/5-FU)+Doxorubicin or Doxorubicin+docetaxel
35	Female	Primary school	Out-side Khartoum State	Married	Unemployed	3	IIb	None	No	(Cyclophosphamide/5-FU)+Doxorubicin or Doxorubicin+docetaxel
47	Female	Primary school	Out-side Khartoum State	Married	Unemployed	2	IIa	None	MRM	(Cyclophosphamide/5-FU)+Doxorubicin or Doxorubicin+docetaxel
50	Female	Primary school	Out-side Khartoum State	Married	Employed	3	IIa	None	MRM	(Cyclophosphamide/5-FU)+Doxorubicin or Doxorubicin+docetaxel
47	Female	Illiterate	Khartoum State	Married	Unemployed	5	IIb	None	MRM	(Cyclophosphamide/5-FU)+Doxorubicin or Doxorubicin+docetaxel
53	Female	Primary school	Out-side Khartoum State	Married	Unemployed	4	III	None	MRM	(Cyclophosphamide/5-FU)+Epirubicin+ docetaxel
43	Female	Primary school	Khartoum State	Married	Unemployed	3	IIb	None	MRM	(Cyclophosphamide/5-FU)+Epirubicin+ docetaxel
75	Female	Illiterate	Out-side Khartoum State	Married	Unemployed	6	IIb	Others	MRM	(Cyclophosphamide/5-FU)+Epirubicin+ docetaxel
56	Female	High school	Khartoum State	Married	Unemployed	2	IIb	Hypertension	MRM	(Cyclophosphamide/5-FU)+Epirubicin+ docetaxel
55	Female	University	Khartoum State	Married	Unemployed	3	IIb	Diabetes Mellitus	MRM	(Cyclophosphamide/5-FU)+Epirubicin+ docetaxel
70	Female	Illiterate	Khartoum State	Married	Unemployed	5	IIb	None	MRM	(Cyclophosphamide/5-FU)+Epirubicin+ docetaxel
55	Female	Illiterate	Khartoum State	Married	Unemployed	2	III	None	MRM	(Cyclophosphamide/5-FU)+Doxorubicin or Doxorubicin+docetaxel
45	Female	Illiterate	Khartoum State	Single	Unemployed	3	IIb	None	No	(Cyclophosphamide/5-FU)+Doxorubicin or Doxorubicin+docetaxel
53	Female	University	Out-side Khartoum State	Married	Unemployed	6	IIb	Hypertension	No	(Cyclophosphamide/5-FU)+Epirubicin+ docetaxel
59	Female	High school	Out-side Khartoum State	Divorced	Employed	3	III*	None	No	(Cyclophosphamide/5-FU)+Epirubicin+ docetaxel
51	Female	High school	Out-side Khartoum State	Married	Unemployed	6	IIb	Diabetes Mellitus	No	(Cyclophosphamide/5-FU)+Epirubicin+ docetaxel
49	Female	Illiterate	Out-side Khartoum State	Married	Employed	2	III*	None	No	(Cyclophosphamide/5-FU)+Doxorubicin or Doxorubicin+docetaxel
55	Female	Primary school	Khartoum State	Married	Unemployed	2	IIb	None	No	(Cyclophosphamide/5-FU)+Doxorubicin or Doxorubicin+docetaxel
40	Female	Illiterate	Out-side Khartoum State	Married	Unemployed	2	III*	None	No	(Cyclophosphamide/5-FU)+Doxorubicin or Doxorubicin+docetaxel
40	Female	Primary school	Khartoum State	Married	Unemployed	2	IIb	Diabetes Mellitus	MRM	(Cyclophosphamide/5-FU)+Doxorubicin or Doxorubicin+docetaxel
45	Female	High school	Out-side Khartoum State	Married	Unemployed	6	IIb	None	No	(Cyclophosphamide/5-FU)+Epirubicin+ docetaxel
57	Female	University	Out-side Khartoum State	Married	Employed	4	IIb	None	No	(Cyclophosphamide/5-FU)+Doxorubicin or Doxorubicin+docetaxel
50	Female	Illiterate	Out-side Khartoum State	Married	Unemployed	3	IIb	None	No	(Cyclophosphamide/5-FU)+Epirubicin+ docetaxel
35	Female	Primary school	Khartoum State	Married	Employed	4	III*	None	No	(Cyclophosphamide/5-FU)+Doxorubicin or Doxorubicin+docetaxel
65	Female	Primary school	Khartoum State	Divorced	Unemployed	4	IIb	None	MRM	(Cyclophosphamide/5-FU)+Doxorubicin or Doxorubicin+docetaxel
49	Female	University	Khartoum State	Married	Unemployed	2	IIb	None	MRM	(Cyclophosphamide/5-FU)+Epirubicin+ docetaxel
38	Female	Primary school	Khartoum State	Married	Employed	8	III	None	MRM	Docetaxel or paclitaxel
43	Female	High school	Khartoum State	Married	Employed	6	III*	Hypertension	MRM	Capecitabine
70	Female	Illiterate	Khartoum State	Married	Unemployed	3	IIb	None	MRM	(Cyclophosphamide/5-FU)+Epirubicin+ docetaxel
50	Female	High school	Out-side Khartoum State	Single	Employed	6	IIb	None	MRM	Docetaxel or paclitaxel
49	Female	High school	Khartoum State	Married	Unemployed	2	III	None	No	(Cyclophosphamide/5-FU)+Doxorubicin or Doxorubicin+docetaxel
23	Female	Primary school	Out-side Khartoum State	Married	Employed	6	III*	None	MRM	Capecitabine
43	Female	High school	Out-side Khartoum State	Married	Employed	6	IIb	Hypertension	MRM	Capecitabine
39	Female	Primary school	Khartoum State	Married	Unemployed	6	IIb	None	MRM	Vinorelbine
69	Male	University	Out-side Khartoum State	Married	Employed	6	III*	Hypertension	MRM	(Cyclophosphamide/5-FU)+Epirubicin+ docetaxel
40	Female	Illiterate	Khartoum State	Married	Unemployed	2	IIb	None	MRM	(Cyclophosphamide/5-FU)+Epirubicin+ docetaxel
47	Female	High school	Out-side Khartoum State	Single	Employed	6	III*	None	MRM	(Cyclophosphamide/5-FU)+Epirubicin+ docetaxel
50	Female	High school	Khartoum State	Married	Unemployed	6	IIb	None	No	(Cyclophosphamide/5-FU)+Doxorubicin or Doxorubicin+docetaxel
40	Female	High school	Out-side Khartoum State	Single	Unemployed	3	IIb	None	MRM	(Cyclophosphamide/5-FU)+Epirubicin+ docetaxel
49	Female	Illiterate	Khartoum State	Widow	Unemployed	3	Stage 1	None	BCS	(Cyclophosphamide/5-FU)+Epirubicin+ docetaxel
52	Female	High school	Khartoum State	Single	Unemployed	5	IIb	Diabetes Mellitus	MRM	(Cyclophosphamide/5-FU)+Epirubicin+ docetaxel
43	Female	High school	Out-side Khartoum State	Married	Unemployed	6	III*	None	MRM	Gemcitabine + docetaxel or Gemcitabine + carboplatin
60	Female	Primary school	Out-side Khartoum State	Single	Unemployed	4	IIb	None	MRM	Paclitaxel/docetaxel + carboplatin
40	Female	Illiterate	Out-side Khartoum State	Widow	Unemployed	4	IIa	None	No	(Cyclophosphamide/5-FU)+Epirubicin+ docetaxel
49	Female	Illiterate	Khartoum State	Single	Unemployed	4	IIb	None	No	(Cyclophosphamide/5-FU)+Epirubicin+ docetaxel
39	Female	Illiterate	Khartoum State	Married	Unemployed	6	IIb	None	No	(Cyclophosphamide/5-FU)+Epirubicin+ docetaxel
49	Female	University	Out-side Khartoum State	Divorced	Unemployed	4	IIb	None	No	Docetaxel or paclitaxel
45	Female	University	Out-side Khartoum State	Married	Unemployed	6	IIb	None	MRM	(Cyclophosphamide/5-FU)+Epirubicin+ docetaxel
58	Female	High school	Out-side Khartoum State	Single	Unemployed	3	IIb	Hypertension	No	Docetaxel or paclitaxel
50	Female	High school	Out-side Khartoum State	Widow	Unemployed	8	IIb	None	No	Vinorelbine
70	Female	Illiterate	Khartoum State	Married	Employed	3	III*	None	MRM	Paclitaxel/docetaxel + carboplatin
37	Female	Primary school	Khartoum State	Married	Employed	6	III*	None	MRM	Capecitabine
53	Female	University	Khartoum State	Divorced	Unemployed	7	IIa	None	MRM	Docetaxel or paclitaxel
60	Female	Primary school	Khartoum State	Married	Employed	6	IIb	None	MRM	Capecitabine
48	Female	High school	Khartoum State	Single	Employed	6	III	None	MRM	Capecitabine
50	Female	High school	Out-side Khartoum State	Married	Unemployed	2	IIb	Hypertension	No	Paclitaxel/docetaxel + carboplatin
50	Female	Primary school	Khartoum State	Married	Unemployed	4	IIb	None	MRM	Paclitaxel/docetaxel + carboplatin
49	Female	High school	Out-side Khartoum State	Married	Unemployed	2	III*	Diabetes Mellitus	MRM	Paclitaxel/docetaxel + carboplatin
42	Female	University	Out-side Khartoum State	Single	Unemployed	3	IIb	None	MRM	Paclitaxel/docetaxel + carboplatin
32	Female	Illiterate	Khartoum State	Married	Employed	6	IIb	None	MRM	Docetaxel or paclitaxel
48	Female	Illiterate	Khartoum State	Married	Unemployed	2	III	None	MRM	Docetaxel or paclitaxel
47	Female	High school	Khartoum State	Married	Employed	5	III*	None	MRM	Docetaxel or paclitaxel
57	Female	Primary school	Out-side Khartoum State	Single	Unemployed	5	III*	None	MRM	Paclitaxel/docetaxel + carboplatin
40	Female	High school	Out-side Khartoum State	Married	Unemployed	7	III*	None	MRM	Docetaxel or paclitaxel
45	Female	High school	Out-side Khartoum State	Married	Unemployed	3	IIa	None	MRM	Gemcitabine + docetaxel or Gemcitabine + carboplatin
65	Female	Illiterate	Out-side Khartoum State	Married	Unemployed	2	IIb	None	MRM	Gemcitabine + docetaxel or Gemcitabine + carboplatin
49	Female	High school	Out-side Khartoum State	Married	Employed	8	IIb	None	MRM	Tamoxifen
40	Female	University	Out-side Khartoum State	Single	Unemployed	8	III	Diabetes Mellitus	MRM	Tamoxifen
62	Female	High school	Out-side Khartoum State	Married	Unemployed		IIa	None	MRM	Anastrozole
60	Female	High school	Out-side Khartoum State	Single	Employed		IIa	Hypertension + Diabetes Mellitus	MRM	Anastrozole
34	Female	Primary school	Out-side Khartoum State	Single	Unemployed	8	III*	None	MRM	Tamoxifen
57	Female	High school	Out-side Khartoum State	Single	Unemployed	8	IIb	Diabetes Mellitus	MRM	Letrozole
58	Female	Illiterate	Khartoum State	Single	Employed	8	IIa	None	MRM	Tamoxifen
50	Female	Illiterate	Khartoum State	Married	Unemployed	8	Stage 1	None	BCS	Tamoxifen
65	Female	University	Out-side Khartoum State	Married	Unemployed	5	IIa	Diabetes Mellitus	MRM	Letrozole
65	Female	Illiterate	Khartoum State	Married	Employed	8	IIa	None	MRM	Tamoxifen
60	Female	High school	Out-side Khartoum State	Single	Unemployed	6	Stage 1	Heart disease and/or osteoarthritis	BCS	Anastrozole
52	Female	University	Out-side Khartoum State	Married	Employed	8	IIb	Diabetes Mellitus	MRM	Tamoxifen
62	Female	University	Out-side Khartoum State	Single	Unemployed		III*	None	MRM	Anastrozole
57	Female	High school	Out-side Khartoum State	Married	Unemployed		IIa	None	MRM	Letrozole
50	Female	University	Khartoum State	Married	Unemployed	8	III*	Hypertension	MRM	Letrozole
86	Female	Illiterate	Out-side Khartoum State	Married	Employed		III*	Hypertension + Diabetes Mellitus	MRM	Letrozole
65	Female	Illiterate	Out-side Khartoum State	Married	Unemployed		IIa	Heart disease and/or osteoarthritis	MRM	Letrozole
64	Female	Primary school	Out-side Khartoum State	Married	Unemployed		III*	None	MRM	Letrozole
54	Female	High school	Khartoum State	Married	Employed	6	Stage 1	None	BCS	Anastrozole
65	Female	University	Out-side Khartoum State	Married	Unemployed	8	III	Heart disease and/or osteoarthritis	MRM	Anastrozole
38	Female	University	Out-side Khartoum State	Single	Unemployed	8	IIb	None	MRM	Tamoxifen or Letrozole + goserelin
47	Female	University	Out-side Khartoum State	Married	Unemployed	8	IIb	None	MRM	Tamoxifen or Letrozole + goserelin
40	Female	University	Out-side Khartoum State	Married	Employed	8	IIa	None	MRM	Tamoxifen
46	Female	High school	Out-side Khartoum State	Married	Unemployed	3	IIb	Diabetes Mellitus	MRM	Anastrozole
44	Female	Illiterate	Out-side Khartoum State	Single	Employed	8	IIb	None	MRM	Tamoxifen
43	Female	High school	Out-side Khartoum State	Married	Employed		IIa	None	MRM	Letrozole
80	Female	Illiterate	Out-side Khartoum State	Married	Unemployed		III*	None	No	Letrozole
45	Female	High school	Khartoum State	Single	Unemployed	8	IIb	None	MRM	Tamoxifen
49	Female	High school	Out-side Khartoum State	Married	Employed	8	IIb	None	MRM	Tamoxifen
78	Female	Illiterate	Khartoum State	Married	Unemployed	8	III	Diabetes Mellitus	MRM	Tamoxifen
80	Female	Illiterate	Out-side Khartoum State	Married	Unemployed		IIb	None	MRM	Tamoxifen
50	Female	University	Out-side Khartoum State	Single	Unemployed	8	III	None	MRM	Anastrozole
50	Female	University	Out-side Khartoum State	Single	Unemployed	8	IIb	None	MRM	Anastrozole
50	Female	High school	Khartoum State	Single	Unemployed	8	IIa	None	MRM	Tamoxifen
56	Male	High school	Khartoum State	Single	Unemployed	8	IIb	None	MRM	Tamoxifen
53	Female	High school	Out-side Khartoum State	Married	Unemployed	6	III*	None	No	Anastrozole
40	Female	Primary school	Khartoum State	Married	Unemployed	6	IIb	None	MRM	Tamoxifen
75	Female	High school	Out-side Khartoum State	Married	Employed		IIb	Hypertension + Diabetes Mellitus	MRM	Letrozole
65	Female	Illiterate	Khartoum State	Married	Unemployed		III*	None	MRM	Anastrozole
64	Female	Primary school	Out-side Khartoum State	Married	Employed		IIa	Hypertension	No	Letrozole
40	Female	University	Khartoum State	Married	Unemployed	6	Stage 1	Hypertension	BCS	Tamoxifen
60	Female	University	Khartoum State	Married	Unemployed		IIa	Heart disease and/or osteoarthritis	No	Letrozole
42	Female	University	Khartoum State	Married	Unemployed	6	III	None	MRM	Tamoxifen
28	Female	Illiterate	Khartoum State	Single	Unemployed	5	Stage 1	None	BCS	Tamoxifen
60	Female	Illiterate	Out-side Khartoum State	Married	Unemployed	4	Stage 1	None	BCS	Letrozole
47	Female	Primary school	Khartoum State	Single	Unemployed	6	IIb	Hypertension	MRM	Tamoxifen
36	Female	University	Out-side Khartoum State	Married	Unemployed	6	III*	None	MRM	Tamoxifen
58	Female	Primary school	Out-side Khartoum State	Widow	Unemployed	8	IIb	Diabetes Mellitus	MRM	Letrozole
54	Female	University	Khartoum State	Married	Unemployed	4	IIb	Diabetes Mellitus	MRM	Anastrozole
60	Female	University	Out-side Khartoum State	Married	Unemployed	4	IIb	None	MRM	Letrozole
59	Female	University	Khartoum State	Single	Unemployed		IIa	None	No	Letrozole
48	Female	University	Out-side Khartoum State	Married	Unemployed	8	III	None	MRM	Letrozole
39	Female	High school	Out-side Khartoum State	Married	Unemployed	6	IIb	None	MRM	Tamoxifen
54	Female	Primary school	Out-side Khartoum State	Married	Unemployed		IIa	None	MRM	Letrozole
53	Female	High school	Out-side Khartoum State	Single	Unemployed	6	IIb	None	MRM	Tamoxifen
35	Female	High school	Out-side Khartoum State	Single	Unemployed	7	IIb	None	MRM	Anastrozole
50	Female	Primary school	Khartoum State	Married	Unemployed		III*		MRM	Letrozole
53	Female	Illiterate	Out-side Khartoum State	Married	Employed	6	IIb	None	MRM	Letrozole
23	Female	Primary school	Khartoum State	Married	Unemployed	6	III*	None	MRM	Letrozole
60	Female	Primary school	Khartoum State	Married	Unemployed	7	IIb	None	MRM	Letrozole
43	Female	High school	Out-side Khartoum State	Married	Unemployed	3	IIb	Diabetes Mellitus	MRM	Anastrozole
50	Female	University	Khartoum State	Married	Unemployed	2	IIa	None	MRM	Letrozole
33	Female	Primary school	Khartoum State	Married	Unemployed	8	III*	None	MRM	Tamoxifen
36	Female	Illiterate	Khartoum State	Married	Unemployed	4	Stage 1	None	BCS	Tamoxifen
45	Female	High school	Khartoum State	Married	Employed	6	IIb	Hypertension	MRM	Letrozole
65	Female	Illiterate	Khartoum State	Married	Unemployed	6	IIa	None	MRM	Anastrozole
68	Female	Primary school	Out-side Khartoum State	Married	Unemployed		IIa	Diabetes Mellitus	MRM	Tamoxifen
45	Female	Primary school	Khartoum State	Single	Employed	5	III*	None	MRM	Letrozole
75	Female	Illiterate	Out-side Khartoum State	Married	Unemployed		IIb	None	No	Letrozole
62	Female	High school	Out-side Khartoum State	Married	Unemployed	4	IIa	Diabetes Mellitus	No	Anastrozole
42	Female	Primary school	Khartoum State	Married	Unemployed	4	IIa	None	MRM	Tamoxifen
72	Female	Illiterate	Out-side Khartoum State	Married	Unemployed		III*	None	No	Letrozole
65	Female	Primary school	Out-side Khartoum State	Married	Unemployed	4	IIa	None	MRM	Anastrozole
30	Female	University	Out-side Khartoum State	Single	Unemployed	6	IIb	None	MRM	Tamoxifen or Letrozole + goserelin
60	Female	Illiterate	Out-side Khartoum State	Married	Unemployed	8	IIa	None	MRM	Tamoxifen
59	Female	High school	Out-side Khartoum State	Married	Unemployed	3	IIb	Hypertension + Diabetes Mellitus	MRM	Tamoxifen
35	Female	University	Out-side Khartoum State	Divorced	Unemployed	8	Stage 1	None	BCS	Letrozole
29	Female	Illiterate	Out-side Khartoum State	Single	Employed	6	Stage 1	None	BCS	Tamoxifen
70	Female	Illiterate	Khartoum State	Married	Unemployed	6	Stage 1	Hypertension	BCS	Anastrozole
55	Male	High school	Out-side Khartoum State	Married	Unemployed	4	IIb	None	MRM	Tamoxifen
58	Female	Primary school	Out-side Khartoum State	Widow	Unemployed	8	IIb	Diabetes Mellitus	MRM	Letrozole
50	Female	High school	Out-side Khartoum State	Married	Unemployed	6	IIb	Hypertension	MRM	Trastuzumab + tamoxifen or letrozole
50	Female	High school	Khartoum State	Single	Unemployed	7	III	None	MRM	Trastuzumab
50	Female	High school	Khartoum State	Divorced	Employed	7	IIb	None	MRM	Trastuzumab
43	Female	Primary school	Out-side Khartoum State	Single	Unemployed	7	III*	None	MRM	Trastuzumab
50	Female	Illiterate	Out-side Khartoum State	Married	Unemployed	6	IIb	None	MRM	Trastuzumab + tamoxifen or letrozole
40	Female	University	Out-side Khartoum State	Married	Unemployed	6	IIb	None	MRM	Trastuzumab
39	Female	University	Out-side Khartoum State	Married	Employed	8	III	None	MRM	Trastuzumab
49	Female	University	Out-side Khartoum State	Married	Unemployed	8	IIb	None	MRM	Trastuzumab
52	Female	University	Out-side Khartoum State	Married	Unemployed	7	IIb	Diabetes Mellitus	MRM	Trastuzumab + tamoxifen or letrozole
38	Female	University	Out-side Khartoum State	Married	Employed	2	III	None	MRM	Trastuzumab
35	Female	High school	Out-side Khartoum State	Married	Unemployed	3	IIb	None	MRM	Trastuzumab
30	Female	University	Out-side Khartoum State	Married	Unemployed	5	Stage 1	None	BCS	Trastuzumab + tamoxifen or letrozole
38	Female	High school	Out-side Khartoum State	Married	Employed	8	IIb	None	MRM	Trastuzumab
55	Female	Illiterate	Out-side Khartoum State	Married	Unemployed	8	III*	None	MRM	Trastuzumab + tamoxifen or letrozole
